# Supplementary material for: RNA sequencing analysis reveals PgbHLH28 as the key regulator in response to methyl jasmonate-induced saponin accumulation in Platycodon grandiflorus
Source: Hortic Res. 2024 Feb 28;11(5):uhae058. doi: 10.1093/hr/uhae058 (PMC11070725; doi:10.1093/hr/uhae058)
Supplement: Web_Material_uhae058 [file web_material_uhae058.zip › Supplementary Table.xlsx]

## Sheet: ST1
Supplementary Table 1. Summary of transcriptome sequencing data and alignment result
Sample	Raw reads	Raw bases	Clean reads	Clean bases	Error rate(%)	Q20(%)	Q30(%)	GC content(%)
MJ48h_3	57760294	8721804394	55761900	8248054382	0.0264	97.5	92.83	45.76
MJ48h_2	53837316	8129434716	51889350	7672779500	0.0271	97.26	92.28	45.72
MJ48h_1	52313472	7899334272	50203440	7410815429	0.028	96.92	91.45	45.58
MJ24h_3	61289150	9254661650	58787594	8734047449	0.0268	97.38	92.53	45.75
MJ24h_2	53560234	8087595334	53001578	7712514526	0.026	97.74	93.2	45.58
MJ24h_1	65428114	9879645214	64662972	9411302004	0.0263	97.64	93.03	45.72
MJ12h_3	52510402	7929070702	51858412	7556849882	0.0261	97.71	93.16	45.59
MJ12h_2	54024656	8157723056	53538054	7842031276	0.0259	97.8	93.29	45.41
MJ12h_1	53740248	8114777448	53191178	7792956965	0.0262	97.66	93.04	45.43
CK_3	56488978	8529835678	55235858	8043317437	0.0267	97.45	92.59	45.59
CK_2	57808534	8729088634	56594088	8220506808	0.0263	97.61	92.97	45.54
CK_1	54119032	8171973832	53224004	7729626894	0.0267	97.48	92.63	45.73

## Sheet: ST2
Supplementary Table 2.Distribution details table of 7590 differentially expressed genes in 22 modules.
gene id	gene name	module	kME
evm.TU.Chr1.1006	EVM_prediction_Chr1.1006	turquoise	0.93093
evm.TU.Chr1.1014	EVM_prediction_Chr1.1014	lightgreen	-0.78373
evm.TU.Chr1.1015	EVM_prediction_Chr1.1015	yellow	0.87779
evm.TU.Chr1.1016	EVM_prediction_Chr1.1016	turquoise	0.78097
evm.TU.Chr1.1033	EVM_prediction_Chr1.1033	blue	0.40024
evm.TU.Chr1.1035	EVM_prediction_Chr1.1035	turquoise	-0.57853
evm.TU.Chr1.1036	EVM_prediction_Chr1.1036	grey	-0.12317
evm.TU.Chr1.1037	EVM_prediction_Chr1.1037	turquoise	-0.39192
evm.TU.Chr1.1047	EVM_prediction_Chr1.1047	turquoise	0.93309
evm.TU.Chr1.1049	EVM_prediction_Chr1.1049	turquoise	0.90691
evm.TU.Chr1.1051	EVM_prediction_Chr1.1051	turquoise	-0.44417
evm.TU.Chr1.1052	EVM_prediction_Chr1.1052	turquoise	0.87838
evm.TU.Chr1.1056	EVM_prediction_Chr1.1056	grey	0.68935
evm.TU.Chr1.1057	EVM_prediction_Chr1.1057	turquoise	0.87864
evm.TU.Chr1.1059	EVM_prediction_Chr1.1059	turquoise	0.73458
evm.TU.Chr1.1063	EVM_prediction_Chr1.1063	turquoise	0.96181
evm.TU.Chr1.1072	EVM_prediction_Chr1.1072	turquoise	0.56999
evm.TU.Chr1.1084	EVM_prediction_Chr1.1084	turquoise	-0.73227
evm.TU.Chr1.1086	EVM_prediction_Chr1.1086	turquoise	-0.72464
evm.TU.Chr1.1087	EVM_prediction_Chr1.1087	turquoise	-0.90899
evm.TU.Chr1.1097	EVM_prediction_Chr1.1097	turquoise	-0.71543
evm.TU.Chr1.1106	EVM_prediction_Chr1.1106	lightgreen	0.55419
evm.TU.Chr1.1108	EVM_prediction_Chr1.1108	lightyellow	-0.8851
evm.TU.Chr1.1110	EVM_prediction_Chr1.1110	turquoise	0.6402
evm.TU.Chr1.112	EVM_prediction_Chr1.112	turquoise	0.94988
evm.TU.Chr1.1120	EVM_prediction_Chr1.1120	turquoise	0.89748
evm.TU.Chr1.1126	EVM_prediction_Chr1.1126	turquoise	0.94564
evm.TU.Chr1.1130	EVM_prediction_Chr1.1130	turquoise	-0.95985
evm.TU.Chr1.1132	EVM_prediction_Chr1.1132	turquoise	0.90954
evm.TU.Chr1.1133	EVM_prediction_Chr1.1133	turquoise	0.7676
evm.TU.Chr1.1137	EVM_prediction_Chr1.1137	turquoise	0.87174
evm.TU.Chr1.1138	EVM_prediction_Chr1.1138	turquoise	0.81803
evm.TU.Chr1.1146	EVM_prediction_Chr1.1146	turquoise	0.74714
evm.TU.Chr1.1147	EVM_prediction_Chr1.1147	turquoise	0.34469
evm.TU.Chr1.1148	EVM_prediction_Chr1.1148	black	0.92708
evm.TU.Chr1.115	EVM_prediction_Chr1.115	turquoise	0.83669
evm.TU.Chr1.1156	EVM_prediction_Chr1.1156	midnightblue	0.84339
evm.TU.Chr1.116	EVM_prediction_Chr1.116	turquoise	-0.62069
evm.TU.Chr1.1164	EVM_prediction_Chr1.1164	turquoise	0.73105
evm.TU.Chr1.1175	EVM_prediction_Chr1.1175	turquoise	-0.69985
evm.TU.Chr1.1176	EVM_prediction_Chr1.1176	red	0.79052
evm.TU.Chr1.1177	EVM_prediction_Chr1.1177	blue	-0.94784
evm.TU.Chr1.12	EVM_prediction_Chr1.12	turquoise	-0.79843
evm.TU.Chr1.120	EVM_prediction_Chr1.120	turquoise	0.78604
evm.TU.Chr1.1203	EVM_prediction_Chr1.1203	turquoise	0.7486
evm.TU.Chr1.1204	EVM_prediction_Chr1.1204	blue	0.81575
evm.TU.Chr1.1205	EVM_prediction_Chr1.1205	yellow	0.77875
evm.TU.Chr1.1207	EVM_prediction_Chr1.1207	turquoise	0.71192
evm.TU.Chr1.1216	EVM_prediction_Chr1.1216	yellow	0.81754
evm.TU.Chr1.1224	EVM_prediction_Chr1.1224	turquoise	-0.5461
evm.TU.Chr1.1226	EVM_prediction_Chr1.1226	turquoise	0.86741
evm.TU.Chr1.1227	EVM_prediction_Chr1.1227	tan	0.65486
evm.TU.Chr1.123	EVM_prediction_Chr1.123	turquoise	0.90335
evm.TU.Chr1.124	EVM_prediction_Chr1.124	turquoise	-0.81468
evm.TU.Chr1.1245	EVM_prediction_Chr1.1245	turquoise	0.90421
evm.TU.Chr1.1248	EVM_prediction_Chr1.1248	yellow	0.72087
evm.TU.Chr1.1252	EVM_prediction_Chr1.1252	green	0.72858
evm.TU.Chr1.1255	EVM_prediction_Chr1.1255	yellow	0.84565
evm.TU.Chr1.1258	EVM_prediction_Chr1.1258	darkred	0.65208
evm.TU.Chr1.126	EVM_prediction_Chr1.126	turquoise	0.78339
evm.TU.Chr1.1264	EVM_prediction_Chr1.1264	pink	0.82186
evm.TU.Chr1.1275	EVM_prediction_Chr1.1275	turquoise	0.68541
evm.TU.Chr1.129	EVM_prediction_Chr1.129	turquoise	0.92752
evm.TU.Chr1.1293	EVM_prediction_Chr1.1293	turquoise	0.64116
evm.TU.Chr1.1294	EVM_prediction_Chr1.1294	turquoise	0.68873
evm.TU.Chr1.1300	EVM_prediction_Chr1.1300	greenyellow	0.65784
evm.TU.Chr1.1303	EVM_prediction_Chr1.1303	turquoise	-0.94762
evm.TU.Chr1.1305	EVM_prediction_Chr1.1305	turquoise	-0.79095
evm.TU.Chr1.131	EVM_prediction_Chr1.131	red	0.84214
evm.TU.Chr1.1314	EVM_prediction_Chr1.1314	magenta	0.58698
evm.TU.Chr1.1317_evm.TU.Chr1.1313	MERGED%3A%20EVM_prediction_Chr1.1317%3B%20EVM_prediction_Chr1.1313	turquoise	0.72165
evm.TU.Chr1.1318	EVM_prediction_Chr1.1318	turquoise	0.92113
evm.TU.Chr1.132	EVM_prediction_Chr1.132	tan	-0.79141
evm.TU.Chr1.1338	EVM_prediction_Chr1.1338	blue	0.9081
evm.TU.Chr1.134	EVM_prediction_Chr1.134	turquoise	0.82615
evm.TU.Chr1.1356	EVM_prediction_Chr1.1356	turquoise	-0.69726
evm.TU.Chr1.1360	EVM_prediction_Chr1.1360	turquoise	0.4174
evm.TU.Chr1.1361	EVM_prediction_Chr1.1361	purple	0.89119
evm.TU.Chr1.138	EVM_prediction_Chr1.138	turquoise	0.94848
evm.TU.Chr1.1381	EVM_prediction_Chr1.1381	turquoise	0.92012
evm.TU.Chr1.1382	EVM_prediction_Chr1.1382	purple	0.84255
evm.TU.Chr1.139	EVM_prediction_Chr1.139	yellow	-0.93242
evm.TU.Chr1.1402	EVM_prediction_Chr1.1402	turquoise	0.46672
evm.TU.Chr1.1416	EVM_prediction_Chr1.1416	green	-0.76199
evm.TU.Chr1.1417	EVM_prediction_Chr1.1417	turquoise	0.94288
evm.TU.Chr1.142	EVM_prediction_Chr1.142	turquoise	-0.8384
evm.TU.Chr1.1429	EVM_prediction_Chr1.1429	salmon	0.73293
evm.TU.Chr1.143	EVM_prediction_Chr1.143	greenyellow	-0.74557
evm.TU.Chr1.144	EVM_prediction_Chr1.144	turquoise	0.62515
evm.TU.Chr1.1449	EVM_prediction_Chr1.1449	lightyellow	0.81246
evm.TU.Chr1.1450	EVM_prediction_Chr1.1450	turquoise	0.93441
evm.TU.Chr1.1475	EVM_prediction_Chr1.1475	midnightblue	0.91244
evm.TU.Chr1.1480	EVM_prediction_Chr1.1480	turquoise	0.5953
evm.TU.Chr1.149	EVM_prediction_Chr1.149	brown	0.67926
evm.TU.Chr1.15	EVM_prediction_Chr1.15	turquoise	0.90174
evm.TU.Chr1.150	EVM_prediction_Chr1.150	darkred	0.77702
evm.TU.Chr1.1501	EVM_prediction_Chr1.1501	green	0.71219
evm.TU.Chr1.1513	EVM_prediction_Chr1.1513	turquoise	0.95694
evm.TU.Chr1.1522	EVM_prediction_Chr1.1522	blue	0.73444
evm.TU.Chr1.1528	EVM_prediction_Chr1.1528	turquoise	-0.81969
evm.TU.Chr1.1529	EVM_prediction_Chr1.1529	purple	-0.65431
evm.TU.Chr1.153	EVM_prediction_Chr1.153	turquoise	0.97552
evm.TU.Chr1.1537	EVM_prediction_Chr1.1537	turquoise	-0.29658
evm.TU.Chr1.1539	EVM_prediction_Chr1.1539	black	-0.59737
evm.TU.Chr1.1553	EVM_prediction_Chr1.1553	turquoise	-0.83961
evm.TU.Chr1.1557	EVM_prediction_Chr1.1557	turquoise	-0.66381
evm.TU.Chr1.1559	EVM_prediction_Chr1.1559	magenta	-0.59684
evm.TU.Chr1.159	EVM_prediction_Chr1.159	blue	-0.82319
evm.TU.Chr1.1596	EVM_prediction_Chr1.1596	blue	-0.74059
evm.TU.Chr1.1617	EVM_prediction_Chr1.1617	turquoise	-0.56441
evm.TU.Chr1.1618	EVM_prediction_Chr1.1618	turquoise	-0.64412
evm.TU.Chr1.1627	EVM_prediction_Chr1.1627	turquoise	-0.66268
evm.TU.Chr1.1641	EVM_prediction_Chr1.1641	midnightblue	0.86794
evm.TU.Chr1.1646	EVM_prediction_Chr1.1646	turquoise	0.92643
evm.TU.Chr1.1650	EVM_prediction_Chr1.1650	tan	-0.67911
evm.TU.Chr1.166	EVM_prediction_Chr1.166	turquoise	-0.80819
evm.TU.Chr1.1673	EVM_prediction_Chr1.1673	turquoise	-0.64923
evm.TU.Chr1.1675	EVM_prediction_Chr1.1675	lightcyan	0.90214
evm.TU.Chr1.168	EVM_prediction_Chr1.168	turquoise	-0.92273
evm.TU.Chr1.1681	EVM_prediction_Chr1.1681	cyan	0.8748
evm.TU.Chr1.170	EVM_prediction_Chr1.170	turquoise	-0.93223
evm.TU.Chr1.1703	EVM_prediction_Chr1.1703	turquoise	-0.37557
evm.TU.Chr1.1712	EVM_prediction_Chr1.1712	turquoise	0.77074
evm.TU.Chr1.1725	EVM_prediction_Chr1.1725	turquoise	0.86368
evm.TU.Chr1.1726	EVM_prediction_Chr1.1726	turquoise	0.94793
evm.TU.Chr1.1727	EVM_prediction_Chr1.1727	grey60	-0.84729
evm.TU.Chr1.1736	EVM_prediction_Chr1.1736	turquoise	0.69805
evm.TU.Chr1.1737	EVM_prediction_Chr1.1737	turquoise	0.82896
evm.TU.Chr1.1740	EVM_prediction_Chr1.1740	turquoise	0.55457
evm.TU.Chr1.1743	EVM_prediction_Chr1.1743	brown	0.7068
evm.TU.Chr1.1745	EVM_prediction_Chr1.1745	lightyellow	0.94658
evm.TU.Chr1.175	EVM_prediction_Chr1.175	turquoise	0.8315
evm.TU.Chr1.176	EVM_prediction_Chr1.176	purple	0.76024
evm.TU.Chr1.1763	EVM_prediction_Chr1.1763	tan	0.86179
evm.TU.Chr1.1766	EVM_prediction_Chr1.1766	tan	0.72038
evm.TU.Chr1.1779	EVM_prediction_Chr1.1779	turquoise	0.74317
evm.TU.Chr1.1784	EVM_prediction_Chr1.1784	turquoise	0.9196
evm.TU.Chr1.1789	EVM_prediction_Chr1.1789	brown	0.92528
evm.TU.Chr1.1791	EVM_prediction_Chr1.1791	red	-0.25932
evm.TU.Chr1.1801	EVM_prediction_Chr1.1801	turquoise	0.83631
evm.TU.Chr1.1813	EVM_prediction_Chr1.1813	green	-0.87465
evm.TU.Chr1.1819	EVM_prediction_Chr1.1819	turquoise	-0.63088
evm.TU.Chr1.182	EVM_prediction_Chr1.182	turquoise	0.61254
evm.TU.Chr1.1821	EVM_prediction_Chr1.1821	purple	0.81367
evm.TU.Chr1.1824	EVM_prediction_Chr1.1824	yellow	0.78329
evm.TU.Chr1.1825	EVM_prediction_Chr1.1825	green	-0.65867
evm.TU.Chr1.1826	EVM_prediction_Chr1.1826	turquoise	0.64576
evm.TU.Chr1.1829	EVM_prediction_Chr1.1829	turquoise	0.79761
evm.TU.Chr1.1830	EVM_prediction_Chr1.1830	turquoise	-0.70444
evm.TU.Chr1.184	EVM_prediction_Chr1.184	turquoise	-0.95948
evm.TU.Chr1.1840	EVM_prediction_Chr1.1840	turquoise	0.3283
evm.TU.Chr1.1847	EVM_prediction_Chr1.1847	pink	0.61373
evm.TU.Chr1.186	EVM_prediction_Chr1.186	turquoise	0.90347
evm.TU.Chr1.1861	EVM_prediction_Chr1.1861	turquoise	-0.8531
evm.TU.Chr1.1866	EVM_prediction_Chr1.1866	turquoise	0.82124
evm.TU.Chr1.1873	EVM_prediction_Chr1.1873	midnightblue	0.80728
evm.TU.Chr1.1875	EVM_prediction_Chr1.1875	red	0.80091
evm.TU.Chr1.1883	EVM_prediction_Chr1.1883	blue	-0.83344
evm.TU.Chr1.1895	EVM_prediction_Chr1.1895	turquoise	0.84017
evm.TU.Chr1.1897	EVM_prediction_Chr1.1897	turquoise	0.83109
evm.TU.Chr1.1898	EVM_prediction_Chr1.1898	turquoise	0.49403
evm.TU.Chr1.19	EVM_prediction_Chr1.19	turquoise	0.74325
evm.TU.Chr1.1902	EVM_prediction_Chr1.1902	brown	0.67066
evm.TU.Chr1.1905	EVM_prediction_Chr1.1905	blue	0.84324
evm.TU.Chr1.1909_evm.TU.Chr1.1913	MERGED%3A%20EVM_prediction_Chr1.1909%3B%20EVM_prediction_Chr1.1913	red	0.79761
evm.TU.Chr1.1925	EVM_prediction_Chr1.1925	turquoise	0.51417
evm.TU.Chr1.1928	EVM_prediction_Chr1.1928	turquoise	0.66756
evm.TU.Chr1.1929	EVM_prediction_Chr1.1929	turquoise	0.41036
evm.TU.Chr1.1932	EVM_prediction_Chr1.1932	turquoise	0.54247
evm.TU.Chr1.1934	EVM_prediction_Chr1.1934	turquoise	-0.7567
evm.TU.Chr1.1941_evm.TU.Chr1.1944	MERGED%3A%20EVM_prediction_Chr1.1941%3B%20EVM_prediction_Chr1.1944	blue	-0.57886
evm.TU.Chr1.1945	EVM_prediction_Chr1.1945	royalblue	0.88695
evm.TU.Chr1.1946	EVM_prediction_Chr1.1946	brown	0.69618
evm.TU.Chr1.1947	EVM_prediction_Chr1.1947	brown	0.44075
evm.TU.Chr1.1949	EVM_prediction_Chr1.1949	turquoise	0.92927
evm.TU.Chr1.1962	EVM_prediction_Chr1.1962	red	0.71744
evm.TU.Chr1.1964_evm.TU.Chr1.1962	MERGED%3A%20EVM_prediction_Chr1.1964%3B%20EVM_prediction_Chr1.1962	turquoise	0.65911
evm.TU.Chr1.197	EVM_prediction_Chr1.197	turquoise	0.87386
evm.TU.Chr1.1974	EVM_prediction_Chr1.1974	turquoise	0.67102
evm.TU.Chr1.1975	EVM_prediction_Chr1.1975	turquoise	0.41942
evm.TU.Chr1.1984	EVM_prediction_Chr1.1984	turquoise	-0.82191
evm.TU.Chr1.1995	EVM_prediction_Chr1.1995	turquoise	0.83761
evm.TU.Chr1.1996	EVM_prediction_Chr1.1996	tan	0.73179
evm.TU.Chr1.1999	EVM_prediction_Chr1.1999	turquoise	0.89876
evm.TU.Chr1.2	EVM_prediction_Chr1.2	pink	-0.76189
evm.TU.Chr1.201	EVM_prediction_Chr1.201	turquoise	0.94965
evm.TU.Chr1.2011	EVM_prediction_Chr1.2011	purple	0.90621
evm.TU.Chr1.2023	EVM_prediction_Chr1.2023	yellow	0.75807
evm.TU.Chr1.2032	EVM_prediction_Chr1.2032	pink	0.76047
evm.TU.Chr1.2035	EVM_prediction_Chr1.2035	lightyellow	0.97639
evm.TU.Chr1.2036	EVM_prediction_Chr1.2036	turquoise	0.60044
evm.TU.Chr1.2047	EVM_prediction_Chr1.2047	turquoise	0.80533
evm.TU.Chr1.2049	EVM_prediction_Chr1.2049	magenta	0.61227
evm.TU.Chr1.2050	EVM_prediction_Chr1.2050	turquoise	-0.8436
evm.TU.Chr1.2051	EVM_prediction_Chr1.2051	turquoise	0.91478
evm.TU.Chr1.2062	EVM_prediction_Chr1.2062	turquoise	0.78583
evm.TU.Chr1.2064	EVM_prediction_Chr1.2064	turquoise	0.87532
evm.TU.Chr1.2066	EVM_prediction_Chr1.2066	yellow	0.82122
evm.TU.Chr1.2070	EVM_prediction_Chr1.2070	greenyellow	0.63763
evm.TU.Chr1.2088	EVM_prediction_Chr1.2088	royalblue	-0.8305
evm.TU.Chr1.2089	EVM_prediction_Chr1.2089	pink	0.67474
evm.TU.Chr1.2092	EVM_prediction_Chr1.2092	turquoise	-0.54311
evm.TU.Chr1.2095	EVM_prediction_Chr1.2095	turquoise	-0.81163
evm.TU.Chr1.2096	EVM_prediction_Chr1.2096	turquoise	0.86342
evm.TU.Chr1.2104	EVM_prediction_Chr1.2104	turquoise	0.7814
evm.TU.Chr1.2117	EVM_prediction_Chr1.2117	midnightblue	0.72257
evm.TU.Chr1.2119	EVM_prediction_Chr1.2119	turquoise	0.89394
evm.TU.Chr1.212	EVM_prediction_Chr1.212	turquoise	0.65948
evm.TU.Chr1.2121	EVM_prediction_Chr1.2121	turquoise	-0.6441
evm.TU.Chr1.2123	EVM_prediction_Chr1.2123	yellow	0.76582
evm.TU.Chr1.2134	EVM_prediction_Chr1.2134	blue	0.7151
evm.TU.Chr1.2140	EVM_prediction_Chr1.2140	pink	-0.71983
evm.TU.Chr1.2142	EVM_prediction_Chr1.2142	turquoise	-0.82068
evm.TU.Chr1.2143	EVM_prediction_Chr1.2143	turquoise	0.48916
evm.TU.Chr1.2145	EVM_prediction_Chr1.2145	turquoise	0.87043
evm.TU.Chr1.2149	EVM_prediction_Chr1.2149	turquoise	0.40285
evm.TU.Chr1.2154	EVM_prediction_Chr1.2154	turquoise	0.75509
evm.TU.Chr1.2156	EVM_prediction_Chr1.2156	turquoise	-0.90064
evm.TU.Chr1.2158	EVM_prediction_Chr1.2158	turquoise	0.58825
evm.TU.Chr1.2159	EVM_prediction_Chr1.2159	turquoise	0.93277
evm.TU.Chr1.2161	EVM_prediction_Chr1.2161	turquoise	0.62835
evm.TU.Chr1.2162	EVM_prediction_Chr1.2162	green	0.81855
evm.TU.Chr1.2163	EVM_prediction_Chr1.2163	turquoise	0.79306
evm.TU.Chr1.2166	EVM_prediction_Chr1.2166	yellow	0.58934
evm.TU.Chr1.2167_evm.TU.Chr1.2168	MERGED%3A%20EVM_prediction_Chr1.2167%3B%20EVM_prediction_Chr1.2168	turquoise	-0.32536
evm.TU.Chr1.2171	EVM_prediction_Chr1.2171	turquoise	-0.63324
evm.TU.Chr1.2172	EVM_prediction_Chr1.2172	yellow	-0.59575
evm.TU.Chr1.2174	EVM_prediction_Chr1.2174	purple	-0.82411
evm.TU.Chr1.2175	EVM_prediction_Chr1.2175	turquoise	0.78168
evm.TU.Chr1.2176	EVM_prediction_Chr1.2176	turquoise	0.84933
evm.TU.Chr1.2186	EVM_prediction_Chr1.2186	yellow	-0.80982
evm.TU.Chr1.2187	EVM_prediction_Chr1.2187	red	0.40416
evm.TU.Chr1.2194	EVM_prediction_Chr1.2194	turquoise	-0.53496
evm.TU.Chr1.22	EVM_prediction_Chr1.22	turquoise	0.82469
evm.TU.Chr1.2201	EVM_prediction_Chr1.2201	turquoise	-0.81016
evm.TU.Chr1.2218	EVM_prediction_Chr1.2218	green	0.61038
evm.TU.Chr1.2221_evm.TU.Chr1.2222	MERGED%3A%20EVM_prediction_Chr1.2221%3B%20EVM_prediction_Chr1.2222	turquoise	-0.24495
evm.TU.Chr1.2228	EVM_prediction_Chr1.2228	turquoise	0.8126
evm.TU.Chr1.2239	EVM_prediction_Chr1.2239	turquoise	-0.90136
evm.TU.Chr1.224	EVM_prediction_Chr1.224	darkred	0.75458
evm.TU.Chr1.2241	EVM_prediction_Chr1.2241	brown	0.83675
evm.TU.Chr1.2246	EVM_prediction_Chr1.2246	turquoise	0.70989
evm.TU.Chr1.2248	EVM_prediction_Chr1.2248	midnightblue	0.93017
evm.TU.Chr1.2249	EVM_prediction_Chr1.2249	turquoise	0.53524
evm.TU.Chr1.2254	EVM_prediction_Chr1.2254	lightgreen	-0.7644
evm.TU.Chr1.2257	EVM_prediction_Chr1.2257	turquoise	0.95269
evm.TU.Chr1.2261	EVM_prediction_Chr1.2261	turquoise	-0.2347
evm.TU.Chr1.2269	EVM_prediction_Chr1.2269	black	0.81728
evm.TU.Chr1.2275	EVM_prediction_Chr1.2275	pink	-0.73179
evm.TU.Chr1.2277	EVM_prediction_Chr1.2277	black	0.78193
evm.TU.Chr1.2284	EVM_prediction_Chr1.2284	lightyellow	0.65214
evm.TU.Chr1.2289	EVM_prediction_Chr1.2289	turquoise	0.84611
evm.TU.Chr1.2290	EVM_prediction_Chr1.2290	blue	0.84041
evm.TU.Chr1.2300	EVM_prediction_Chr1.2300	turquoise	-0.8232
evm.TU.Chr1.2303	EVM_prediction_Chr1.2303	turquoise	-0.83534
evm.TU.Chr1.2306	EVM_prediction_Chr1.2306	turquoise	0.79646
evm.TU.Chr1.2310	EVM_prediction_Chr1.2310	turquoise	0.53718
evm.TU.Chr1.2313	EVM_prediction_Chr1.2313	turquoise	0.92129
evm.TU.Chr1.2316	EVM_prediction_Chr1.2316	turquoise	0.88216
evm.TU.Chr1.2317	EVM_prediction_Chr1.2317	turquoise	0.82217
evm.TU.Chr1.2323	EVM_prediction_Chr1.2323	turquoise	-0.77604
evm.TU.Chr1.233	EVM_prediction_Chr1.233	blue	-0.53608
evm.TU.Chr1.2333	EVM_prediction_Chr1.2333	yellow	-0.81907
evm.TU.Chr1.2335	EVM_prediction_Chr1.2335	lightyellow	0.90018
evm.TU.Chr1.2339	EVM_prediction_Chr1.2339	turquoise	-0.84957
evm.TU.Chr1.2345	EVM_prediction_Chr1.2345	brown	0.94821
evm.TU.Chr1.2348	EVM_prediction_Chr1.2348	turquoise	-0.83974
evm.TU.Chr1.2360	EVM_prediction_Chr1.2360	turquoise	-0.82833
evm.TU.Chr1.2363	EVM_prediction_Chr1.2363	black	0.9582
evm.TU.Chr1.2366	EVM_prediction_Chr1.2366	turquoise	-0.76573
evm.TU.Chr1.2367	EVM_prediction_Chr1.2367	brown	-0.8846
evm.TU.Chr1.2373	EVM_prediction_Chr1.2373	salmon	0.8321
evm.TU.Chr1.2374	EVM_prediction_Chr1.2374	tan	-0.86059
evm.TU.Chr1.2378	EVM_prediction_Chr1.2378	cyan	0.7957
evm.TU.Chr1.238	EVM_prediction_Chr1.238	turquoise	0.3994
evm.TU.Chr1.2382	EVM_prediction_Chr1.2382	red	0.88066
evm.TU.Chr1.2384	EVM_prediction_Chr1.2384	turquoise	0.85442
evm.TU.Chr1.2386	EVM_prediction_Chr1.2386	blue	-0.43242
evm.TU.Chr1.2391	EVM_prediction_Chr1.2391	red	0.56796
evm.TU.Chr1.2394	EVM_prediction_Chr1.2394	lightgreen	0.90233
evm.TU.Chr1.2396	EVM_prediction_Chr1.2396	magenta	-0.80876
evm.TU.Chr1.2399	EVM_prediction_Chr1.2399	brown	0.79018
evm.TU.Chr1.2402	EVM_prediction_Chr1.2402	turquoise	0.59016
evm.TU.Chr1.2403	EVM_prediction_Chr1.2403	brown	0.78294
evm.TU.Chr1.2406	EVM_prediction_Chr1.2406	turquoise	-0.59555
evm.TU.Chr1.2409	EVM_prediction_Chr1.2409	turquoise	0.94533
evm.TU.Chr1.2411	EVM_prediction_Chr1.2411	purple	0.72031
evm.TU.Chr1.2412	EVM_prediction_Chr1.2412	blue	0.958
evm.TU.Chr1.2415	EVM_prediction_Chr1.2415	turquoise	0.77913
evm.TU.Chr1.242	EVM_prediction_Chr1.242	greenyellow	-0.93907
evm.TU.Chr1.2422	EVM_prediction_Chr1.2422	turquoise	-0.61453
evm.TU.Chr1.2423	EVM_prediction_Chr1.2423	red	-0.664
evm.TU.Chr1.2427	EVM_prediction_Chr1.2427	green	0.60402
evm.TU.Chr1.243	EVM_prediction_Chr1.243	turquoise	0.91313
evm.TU.Chr1.2430	EVM_prediction_Chr1.2430	midnightblue	0.84349
evm.TU.Chr1.2435	EVM_prediction_Chr1.2435	blue	0.72084
evm.TU.Chr1.2442	EVM_prediction_Chr1.2442	turquoise	-0.76495
evm.TU.Chr1.2446	EVM_prediction_Chr1.2446	blue	0.729
evm.TU.Chr1.2451	EVM_prediction_Chr1.2451	lightcyan	0.76504
evm.TU.Chr1.2454	EVM_prediction_Chr1.2454	turquoise	-0.78767
evm.TU.Chr1.2459	EVM_prediction_Chr1.2459	blue	-0.88121
evm.TU.Chr1.2464	EVM_prediction_Chr1.2464	turquoise	0.74863
evm.TU.Chr1.2467	EVM_prediction_Chr1.2467	brown	0.91489
evm.TU.Chr1.247	EVM_prediction_Chr1.247	turquoise	0.93801
evm.TU.Chr1.2470	EVM_prediction_Chr1.2470	turquoise	0.96992
evm.TU.Chr1.2481	EVM_prediction_Chr1.2481	turquoise	0.85535
evm.TU.Chr1.2486	EVM_prediction_Chr1.2486	turquoise	0.83205
evm.TU.Chr1.2487	EVM_prediction_Chr1.2487	turquoise	0.73199
evm.TU.Chr1.2492	EVM_prediction_Chr1.2492	turquoise	0.96716
evm.TU.Chr1.2498	EVM_prediction_Chr1.2498	turquoise	-0.78501
evm.TU.Chr1.2501	EVM_prediction_Chr1.2501	turquoise	0.83964
evm.TU.Chr1.2503	EVM_prediction_Chr1.2503	turquoise	-0.76701
evm.TU.Chr1.2506	EVM_prediction_Chr1.2506	turquoise	0.55061
evm.TU.Chr1.2507	EVM_prediction_Chr1.2507	turquoise	-0.35934
evm.TU.Chr1.251	EVM_prediction_Chr1.251	green	-0.44243
evm.TU.Chr1.2517	EVM_prediction_Chr1.2517	turquoise	0.865
evm.TU.Chr1.2522	EVM_prediction_Chr1.2522	turquoise	0.90396
evm.TU.Chr1.2524	EVM_prediction_Chr1.2524	turquoise	0.77767
evm.TU.Chr1.2525	EVM_prediction_Chr1.2525	turquoise	0.72688
evm.TU.Chr1.2526	EVM_prediction_Chr1.2526	pink	0.89376
evm.TU.Chr1.2531	EVM_prediction_Chr1.2531	turquoise	0.92725
evm.TU.Chr1.2540	EVM_prediction_Chr1.2540	turquoise	-0.70743
evm.TU.Chr1.2543	EVM_prediction_Chr1.2543	pink	-0.77181
evm.TU.Chr1.2547	EVM_prediction_Chr1.2547	turquoise	0.16339
evm.TU.Chr1.2548	EVM_prediction_Chr1.2548	turquoise	0.94286
evm.TU.Chr1.2554	EVM_prediction_Chr1.2554	pink	-0.78028
evm.TU.Chr1.2561	EVM_prediction_Chr1.2561	blue	-0.77327
evm.TU.Chr1.2567	EVM_prediction_Chr1.2567	turquoise	0.93062
evm.TU.Chr1.257	EVM_prediction_Chr1.257	yellow	0.90816
evm.TU.Chr1.2575	EVM_prediction_Chr1.2575	turquoise	0.76862
evm.TU.Chr1.2576	EVM_prediction_Chr1.2576	turquoise	-0.8721
evm.TU.Chr1.2589	EVM_prediction_Chr1.2589	brown	-0.86422
evm.TU.Chr1.2595	EVM_prediction_Chr1.2595	turquoise	0.91494
evm.TU.Chr1.2602	EVM_prediction_Chr1.2602	turquoise	0.09962
evm.TU.Chr1.2603	EVM_prediction_Chr1.2603	turquoise	0.19651
evm.TU.Chr1.2604	EVM_prediction_Chr1.2604	turquoise	0.89356
evm.TU.Chr1.2613	EVM_prediction_Chr1.2613	turquoise	0.69515
evm.TU.Chr1.2614	EVM_prediction_Chr1.2614	turquoise	-0.8067
evm.TU.Chr1.262	EVM_prediction_Chr1.262	turquoise	0.59989
evm.TU.Chr1.2620	EVM_prediction_Chr1.2620	turquoise	0.74391
evm.TU.Chr1.2622	EVM_prediction_Chr1.2622	green	0.88371
evm.TU.Chr1.2623	EVM_prediction_Chr1.2623	turquoise	0.58541
evm.TU.Chr1.2625	EVM_prediction_Chr1.2625	lightcyan	0.83067
evm.TU.Chr1.2629	EVM_prediction_Chr1.2629	turquoise	-0.90289
evm.TU.Chr1.2638	EVM_prediction_Chr1.2638	turquoise	-0.85724
evm.TU.Chr1.2641	EVM_prediction_Chr1.2641	turquoise	0.90412
evm.TU.Chr1.2642	EVM_prediction_Chr1.2642	pink	0.84204
evm.TU.Chr1.2644	EVM_prediction_Chr1.2644	turquoise	0.53351
evm.TU.Chr1.2649	EVM_prediction_Chr1.2649	black	0.7423
evm.TU.Chr1.2652	EVM_prediction_Chr1.2652	turquoise	0.91176
evm.TU.Chr1.2653	EVM_prediction_Chr1.2653	turquoise	0.90881
evm.TU.Chr1.2654	EVM_prediction_Chr1.2654	turquoise	0.85567
evm.TU.Chr1.2657	EVM_prediction_Chr1.2657	turquoise	0.79324
evm.TU.Chr1.2663	EVM_prediction_Chr1.2663	turquoise	0.77001
evm.TU.Chr1.2665	EVM_prediction_Chr1.2665	turquoise	0.83937
evm.TU.Chr1.2673	EVM_prediction_Chr1.2673	turquoise	-0.62158
evm.TU.Chr1.2678_evm.TU.Chr1.2679	MERGED%3A%20EVM_prediction_Chr1.2678%3B%20EVM_prediction_Chr1.2679	black	0.88526
evm.TU.Chr1.2680	EVM_prediction_Chr1.2680	green	0.88982
evm.TU.Chr1.2681	EVM_prediction_Chr1.2681	turquoise	0.60242
evm.TU.Chr1.2682	EVM_prediction_Chr1.2682	turquoise	0.77774
evm.TU.Chr1.2684	EVM_prediction_Chr1.2684	grey60	0.93791
evm.TU.Chr1.2689_evm.TU.Chr1.2690	MERGED%3A%20EVM_prediction_Chr1.2689%3B%20EVM_prediction_Chr1.2690	turquoise	0.94724
evm.TU.Chr1.2694	EVM_prediction_Chr1.2694	turquoise	0.81551
evm.TU.Chr1.2701	EVM_prediction_Chr1.2701	black	0.61167
evm.TU.Chr1.2707	EVM_prediction_Chr1.2707	turquoise	0.64239
evm.TU.Chr1.271	EVM_prediction_Chr1.271	blue	-0.92709
evm.TU.Chr1.2711	EVM_prediction_Chr1.2711	turquoise	0.92589
evm.TU.Chr1.2713	EVM_prediction_Chr1.2713	red	0.90281
evm.TU.Chr1.272	EVM_prediction_Chr1.272	midnightblue	0.90436
evm.TU.Chr1.2722	EVM_prediction_Chr1.2722	turquoise	-0.58278
evm.TU.Chr1.2723	EVM_prediction_Chr1.2723	turquoise	0.70527
evm.TU.Chr1.2727	EVM_prediction_Chr1.2727	cyan	0.76711
evm.TU.Chr1.2730	EVM_prediction_Chr1.2730	brown	-0.91208
evm.TU.Chr1.2742	EVM_prediction_Chr1.2742	turquoise	0.84741
evm.TU.Chr1.2744	EVM_prediction_Chr1.2744	blue	0.51618
evm.TU.Chr1.2752	EVM_prediction_Chr1.2752	turquoise	0.91428
evm.TU.Chr1.2754	EVM_prediction_Chr1.2754	turquoise	-0.39764
evm.TU.Chr1.276	EVM_prediction_Chr1.276	turquoise	0.92363
evm.TU.Chr1.2763	EVM_prediction_Chr1.2763	turquoise	0.74112
evm.TU.Chr1.2768	EVM_prediction_Chr1.2768	turquoise	0.6893
evm.TU.Chr1.277	EVM_prediction_Chr1.277	turquoise	0.41528
evm.TU.Chr1.2770	EVM_prediction_Chr1.2770	turquoise	-0.46484
evm.TU.Chr1.2772	EVM_prediction_Chr1.2772	turquoise	-0.5768
evm.TU.Chr1.2773	EVM_prediction_Chr1.2773	turquoise	0.91327
evm.TU.Chr1.2779	EVM_prediction_Chr1.2779	turquoise	-0.61438
evm.TU.Chr1.2781	EVM_prediction_Chr1.2781	salmon	-0.8291
evm.TU.Chr1.2783	EVM_prediction_Chr1.2783	turquoise	0.72105
evm.TU.Chr1.2784	EVM_prediction_Chr1.2784	turquoise	0.87026
evm.TU.Chr1.279	EVM_prediction_Chr1.279	red	0.74384
evm.TU.Chr1.2790	EVM_prediction_Chr1.2790	blue	0.92684
evm.TU.Chr1.2793	EVM_prediction_Chr1.2793	turquoise	-0.37938
evm.TU.Chr1.2799	EVM_prediction_Chr1.2799	turquoise	0.65186
evm.TU.Chr1.2800	EVM_prediction_Chr1.2800	turquoise	0.84841
evm.TU.Chr1.2802	EVM_prediction_Chr1.2802	turquoise	-0.85985
evm.TU.Chr1.2818	EVM_prediction_Chr1.2818	turquoise	0.91906
evm.TU.Chr1.2823	EVM_prediction_Chr1.2823	turquoise	0.96753
evm.TU.Chr1.2828	EVM_prediction_Chr1.2828	red	0.89861
evm.TU.Chr1.2839	EVM_prediction_Chr1.2839	brown	0.795
evm.TU.Chr1.2843	EVM_prediction_Chr1.2843	turquoise	0.88615
evm.TU.Chr1.2844	EVM_prediction_Chr1.2844	turquoise	0.89361
evm.TU.Chr1.2846	EVM_prediction_Chr1.2846	tan	-0.77211
evm.TU.Chr1.2847	EVM_prediction_Chr1.2847	black	0.76382
evm.TU.Chr1.285	EVM_prediction_Chr1.285	brown	-0.84768
evm.TU.Chr1.2850	EVM_prediction_Chr1.2850	turquoise	0.67401
evm.TU.Chr1.2853	EVM_prediction_Chr1.2853	yellow	0.88378
evm.TU.Chr1.2859	EVM_prediction_Chr1.2859	turquoise	0.48306
evm.TU.Chr1.2872	EVM_prediction_Chr1.2872	turquoise	0.92535
evm.TU.Chr1.2882	EVM_prediction_Chr1.2882	purple	0.85131
evm.TU.Chr1.2884	EVM_prediction_Chr1.2884	green	-0.75034
evm.TU.Chr1.2885	EVM_prediction_Chr1.2885	green	-0.72939
evm.TU.Chr1.2886	EVM_prediction_Chr1.2886	blue	-0.79679
evm.TU.Chr1.2889	EVM_prediction_Chr1.2889	turquoise	0.85014
evm.TU.Chr1.2897	EVM_prediction_Chr1.2897	turquoise	0.93164
evm.TU.Chr1.2909	EVM_prediction_Chr1.2909	purple	0.87582
evm.TU.Chr1.2910	EVM_prediction_Chr1.2910	turquoise	-0.67927
evm.TU.Chr1.2912	EVM_prediction_Chr1.2912	blue	0.49623
evm.TU.Chr1.2913	EVM_prediction_Chr1.2913	pink	0.75628
evm.TU.Chr1.2920	EVM_prediction_Chr1.2920	turquoise	0.04139
evm.TU.Chr1.2921	EVM_prediction_Chr1.2921	turquoise	-0.93702
evm.TU.Chr1.2924	EVM_prediction_Chr1.2924	turquoise	-0.62278
evm.TU.Chr1.2926	EVM_prediction_Chr1.2926	blue	0.28701
evm.TU.Chr1.2930	EVM_prediction_Chr1.2930	turquoise	-0.86955
evm.TU.Chr1.2932	EVM_prediction_Chr1.2932	turquoise	0.69607
evm.TU.Chr1.2937	EVM_prediction_Chr1.2937	turquoise	0.81234
evm.TU.Chr1.2940	EVM_prediction_Chr1.2940	turquoise	0.96148
evm.TU.Chr1.2941	EVM_prediction_Chr1.2941	turquoise	0.73381
evm.TU.Chr1.2942	EVM_prediction_Chr1.2942	green	0.53069
evm.TU.Chr1.2943	EVM_prediction_Chr1.2943	turquoise	0.85234
evm.TU.Chr1.2946_evm.TU.Chr1.2947	MERGED%3A%20EVM_prediction_Chr1.2946%3B%20EVM_prediction_Chr1.2947	black	0.86479
evm.TU.Chr1.2949	EVM_prediction_Chr1.2949	black	0.93337
evm.TU.Chr1.2953	EVM_prediction_Chr1.2953	turquoise	-0.8837
evm.TU.Chr1.2954	EVM_prediction_Chr1.2954	royalblue	0.87506
evm.TU.Chr1.2957	EVM_prediction_Chr1.2957	blue	0.82549
evm.TU.Chr1.2959	EVM_prediction_Chr1.2959	cyan	-0.656
evm.TU.Chr1.296	EVM_prediction_Chr1.296	turquoise	-0.92577
evm.TU.Chr1.2962	EVM_prediction_Chr1.2962	tan	-0.83552
evm.TU.Chr1.2965	EVM_prediction_Chr1.2965	black	0.84746
evm.TU.Chr1.2969	EVM_prediction_Chr1.2969	black	0.79805
evm.TU.Chr1.2970	EVM_prediction_Chr1.2970	black	0.79254
evm.TU.Chr1.2973	EVM_prediction_Chr1.2973	purple	0.78884
evm.TU.Chr1.2976	EVM_prediction_Chr1.2976	cyan	0.85089
evm.TU.Chr1.2983	EVM_prediction_Chr1.2983	brown	0.92594
evm.TU.Chr1.2987	EVM_prediction_Chr1.2987	turquoise	0.60074
evm.TU.Chr1.2988	EVM_prediction_Chr1.2988	purple	0.72031
evm.TU.Chr1.2990	EVM_prediction_Chr1.2990	turquoise	0.94305
evm.TU.Chr1.2993	EVM_prediction_Chr1.2993	turquoise	-0.85322
evm.TU.Chr1.2994	EVM_prediction_Chr1.2994	turquoise	-0.83025
evm.TU.Chr1.2996	EVM_prediction_Chr1.2996	turquoise	0.69093
evm.TU.Chr1.300	EVM_prediction_Chr1.300	turquoise	-0.59338
evm.TU.Chr1.3000	EVM_prediction_Chr1.3000	turquoise	-0.84539
evm.TU.Chr1.3002	EVM_prediction_Chr1.3002	turquoise	-0.72968
evm.TU.Chr1.3003	EVM_prediction_Chr1.3003	turquoise	-0.68349
evm.TU.Chr1.3004	EVM_prediction_Chr1.3004	turquoise	0.93127
evm.TU.Chr1.3006	EVM_prediction_Chr1.3006	red	0.83053
evm.TU.Chr1.3016	EVM_prediction_Chr1.3016	lightyellow	0.84624
evm.TU.Chr1.3035	EVM_prediction_Chr1.3035	turquoise	0.82476
evm.TU.Chr1.3039	EVM_prediction_Chr1.3039	turquoise	0.85694
evm.TU.Chr1.3040	EVM_prediction_Chr1.3040	turquoise	0.92769
evm.TU.Chr1.3047	EVM_prediction_Chr1.3047	turquoise	0.96334
evm.TU.Chr1.3049	EVM_prediction_Chr1.3049	blue	-0.52082
evm.TU.Chr1.3054	EVM_prediction_Chr1.3054	blue	0.8782
evm.TU.Chr1.3059	EVM_prediction_Chr1.3059	turquoise	-0.94125
evm.TU.Chr1.3061	EVM_prediction_Chr1.3061	turquoise	0.61016
evm.TU.Chr1.3063	EVM_prediction_Chr1.3063	lightgreen	0.8171
evm.TU.Chr1.3064	EVM_prediction_Chr1.3064	black	0.72909
evm.TU.Chr1.307	EVM_prediction_Chr1.307	darkred	0.83878
evm.TU.Chr1.3074	EVM_prediction_Chr1.3074	turquoise	0.81849
evm.TU.Chr1.3076	EVM_prediction_Chr1.3076	turquoise	0.8328
evm.TU.Chr1.308	EVM_prediction_Chr1.308	turquoise	-0.91998
evm.TU.Chr1.3082	EVM_prediction_Chr1.3082	turquoise	0.79954
evm.TU.Chr1.3083	EVM_prediction_Chr1.3083	yellow	0.7662
evm.TU.Chr1.3084	EVM_prediction_Chr1.3084	turquoise	0.48605
evm.TU.Chr1.3087	EVM_prediction_Chr1.3087	turquoise	0.9475
evm.TU.Chr1.309	EVM_prediction_Chr1.309	turquoise	-0.93563
evm.TU.Chr1.3092	EVM_prediction_Chr1.3092	turquoise	0.82911
evm.TU.Chr1.3094	EVM_prediction_Chr1.3094	turquoise	0.9517
evm.TU.Chr1.3096	EVM_prediction_Chr1.3096	turquoise	0.80114
evm.TU.Chr1.3099	EVM_prediction_Chr1.3099	purple	0.62148
evm.TU.Chr1.3101	EVM_prediction_Chr1.3101	turquoise	-0.98334
evm.TU.Chr1.3102	EVM_prediction_Chr1.3102	turquoise	0.37893
evm.TU.Chr1.3103	EVM_prediction_Chr1.3103	lightgreen	0.58123
evm.TU.Chr1.3104	EVM_prediction_Chr1.3104	lightgreen	0.66889
evm.TU.Chr1.3105	EVM_prediction_Chr1.3105	purple	0.82906
evm.TU.Chr1.311	EVM_prediction_Chr1.311	red	0.86162
evm.TU.Chr1.3110	EVM_prediction_Chr1.3110	turquoise	0.8119
evm.TU.Chr1.3112	EVM_prediction_Chr1.3112	turquoise	-0.85243
evm.TU.Chr1.3113	EVM_prediction_Chr1.3113	turquoise	-0.67044
evm.TU.Chr1.3121	EVM_prediction_Chr1.3121	turquoise	-0.62777
evm.TU.Chr1.3133	EVM_prediction_Chr1.3133	turquoise	-0.91193
evm.TU.Chr1.3136	EVM_prediction_Chr1.3136	turquoise	-0.74887
evm.TU.Chr1.3137	EVM_prediction_Chr1.3137	turquoise	0.69732
evm.TU.Chr1.3141	EVM_prediction_Chr1.3141	turquoise	0.74209
evm.TU.Chr1.3142	EVM_prediction_Chr1.3142	turquoise	0.63951
evm.TU.Chr1.3143	EVM_prediction_Chr1.3143	turquoise	0.64676
evm.TU.Chr1.3144	EVM_prediction_Chr1.3144	turquoise	0.83537
evm.TU.Chr1.3146	EVM_prediction_Chr1.3146	turquoise	-0.67054
evm.TU.Chr1.3149	EVM_prediction_Chr1.3149	turquoise	0.77332
evm.TU.Chr1.3150	EVM_prediction_Chr1.3150	tan	-0.88591
evm.TU.Chr1.3151	EVM_prediction_Chr1.3151	turquoise	0.66339
evm.TU.Chr1.3155	EVM_prediction_Chr1.3155	brown	0.8061
evm.TU.Chr1.3157	EVM_prediction_Chr1.3157	yellow	0.80448
evm.TU.Chr1.3166	EVM_prediction_Chr1.3166	black	0.57506
evm.TU.Chr1.3169	EVM_prediction_Chr1.3169	turquoise	0.89391
evm.TU.Chr1.3170	EVM_prediction_Chr1.3170	blue	0.84967
evm.TU.Chr1.3171	EVM_prediction_Chr1.3171	turquoise	0.87336
evm.TU.Chr1.3173_evm.TU.Chr1.3174	MERGED%3A%20EVM_prediction_Chr1.3173%3B%20EVM_prediction_Chr1.3174	turquoise	0.90262
evm.TU.Chr1.3176	EVM_prediction_Chr1.3176	turquoise	0.49096
evm.TU.Chr1.3180_evm.TU.Chr1.3181	MERGED%3A%20EVM_prediction_Chr1.3180%3B%20EVM_prediction_Chr1.3181	green	-0.86582
evm.TU.Chr1.3182	EVM_prediction_Chr1.3182	greenyellow	-0.69816
evm.TU.Chr1.3183	EVM_prediction_Chr1.3183	turquoise	0.90528
evm.TU.Chr1.3186	EVM_prediction_Chr1.3186	turquoise	0.49263
evm.TU.Chr1.3193	EVM_prediction_Chr1.3193	turquoise	-0.54101
evm.TU.Chr1.3197	EVM_prediction_Chr1.3197	purple	0.70461
evm.TU.Chr1.3198	EVM_prediction_Chr1.3198	brown	0.71626
evm.TU.Chr1.320	EVM_prediction_Chr1.320	turquoise	0.86199
evm.TU.Chr1.3203	EVM_prediction_Chr1.3203	turquoise	-0.85924
evm.TU.Chr1.3205	EVM_prediction_Chr1.3205	turquoise	0.78215
evm.TU.Chr1.3211	EVM_prediction_Chr1.3211	green	-0.60459
evm.TU.Chr1.3219	EVM_prediction_Chr1.3219	turquoise	0.78551
evm.TU.Chr1.322	EVM_prediction_Chr1.322	turquoise	0.83451
evm.TU.Chr1.3226	EVM_prediction_Chr1.3226	turquoise	-0.81985
evm.TU.Chr1.3230	EVM_prediction_Chr1.3230	turquoise	0.5703
evm.TU.Chr1.3231	EVM_prediction_Chr1.3231	red	-0.93358
evm.TU.Chr1.3235	EVM_prediction_Chr1.3235	turquoise	0.31276
evm.TU.Chr1.3236	EVM_prediction_Chr1.3236	darkred	0.73198
evm.TU.Chr1.3239	EVM_prediction_Chr1.3239	turquoise	0.55826
evm.TU.Chr1.324	EVM_prediction_Chr1.324	turquoise	-0.72782
evm.TU.Chr1.3246	EVM_prediction_Chr1.3246	turquoise	0.63427
evm.TU.Chr1.3248	EVM_prediction_Chr1.3248	turquoise	0.96263
evm.TU.Chr1.3249	EVM_prediction_Chr1.3249	turquoise	0.92662
evm.TU.Chr1.3251	EVM_prediction_Chr1.3251	turquoise	0.63557
evm.TU.Chr1.3256	EVM_prediction_Chr1.3256	lightgreen	0.79294
evm.TU.Chr1.3258	EVM_prediction_Chr1.3258	turquoise	0.72594
evm.TU.Chr1.3260	EVM_prediction_Chr1.3260	turquoise	0.62618
evm.TU.Chr1.3266	EVM_prediction_Chr1.3266	turquoise	0.81138
evm.TU.Chr1.3269	EVM_prediction_Chr1.3269	pink	0.85142
evm.TU.Chr1.3276	EVM_prediction_Chr1.3276	turquoise	0.93402
evm.TU.Chr1.3286	EVM_prediction_Chr1.3286	turquoise	0.91745
evm.TU.Chr1.3296	EVM_prediction_Chr1.3296	greenyellow	-0.86361
evm.TU.Chr1.3297	EVM_prediction_Chr1.3297	turquoise	0.713
evm.TU.Chr1.330	EVM_prediction_Chr1.330	lightcyan	-0.76794
evm.TU.Chr1.3308	EVM_prediction_Chr1.3308	red	0.76171
evm.TU.Chr1.3310	EVM_prediction_Chr1.3310	greenyellow	-0.8229
evm.TU.Chr1.3311	EVM_prediction_Chr1.3311	turquoise	0.47443
evm.TU.Chr1.3319	EVM_prediction_Chr1.3319	grey60	0.76479
evm.TU.Chr1.3322	EVM_prediction_Chr1.3322	turquoise	0.7466
evm.TU.Chr1.3324	EVM_prediction_Chr1.3324	turquoise	0.87365
evm.TU.Chr1.3325	EVM_prediction_Chr1.3325	blue	0.82493
evm.TU.Chr1.3327	EVM_prediction_Chr1.3327	turquoise	0.9396
evm.TU.Chr1.3331	EVM_prediction_Chr1.3331	brown	0.48142
evm.TU.Chr1.3332	EVM_prediction_Chr1.3332	turquoise	0.18154
evm.TU.Chr1.3337	EVM_prediction_Chr1.3337	green	-0.71688
evm.TU.Chr1.3340	EVM_prediction_Chr1.3340	turquoise	0.8755
evm.TU.Chr1.3353	EVM_prediction_Chr1.3353	lightyellow	0.89124
evm.TU.Chr1.3355	EVM_prediction_Chr1.3355	brown	0.85006
evm.TU.Chr1.3359	EVM_prediction_Chr1.3359	turquoise	-0.46065
evm.TU.Chr1.3360	EVM_prediction_Chr1.3360	turquoise	-0.69728
evm.TU.Chr1.3361	EVM_prediction_Chr1.3361	turquoise	-0.94232
evm.TU.Chr1.3363	EVM_prediction_Chr1.3363	turquoise	0.84995
evm.TU.Chr1.3369	EVM_prediction_Chr1.3369	magenta	0.89632
evm.TU.Chr1.3375	EVM_prediction_Chr1.3375	greenyellow	-0.78626
evm.TU.Chr1.3387	EVM_prediction_Chr1.3387	turquoise	0.6871
evm.TU.Chr1.3392	EVM_prediction_Chr1.3392	green	0.85758
evm.TU.Chr1.3394	EVM_prediction_Chr1.3394	magenta	0.87007
evm.TU.Chr1.3396	EVM_prediction_Chr1.3396	turquoise	-0.50837
evm.TU.Chr1.3397	EVM_prediction_Chr1.3397	turquoise	0.66368
evm.TU.Chr1.3400	EVM_prediction_Chr1.3400	yellow	0.90553
evm.TU.Chr1.3401	EVM_prediction_Chr1.3401	royalblue	-0.64259
evm.TU.Chr1.3402	EVM_prediction_Chr1.3402	darkred	0.79313
evm.TU.Chr1.3403	EVM_prediction_Chr1.3403	turquoise	0.83076
evm.TU.Chr1.3406	EVM_prediction_Chr1.3406	brown	0.89589
evm.TU.Chr1.3408	EVM_prediction_Chr1.3408	yellow	0.6834
evm.TU.Chr1.341	EVM_prediction_Chr1.341	turquoise	-0.85858
evm.TU.Chr1.3413	EVM_prediction_Chr1.3413	turquoise	0.90945
evm.TU.Chr1.3414	EVM_prediction_Chr1.3414	lightyellow	-0.87171
evm.TU.Chr1.3415	EVM_prediction_Chr1.3415	turquoise	0.91748
evm.TU.Chr1.3416	EVM_prediction_Chr1.3416	turquoise	0.82244
evm.TU.Chr1.3419	EVM_prediction_Chr1.3419	brown	-0.70629
evm.TU.Chr1.3420	EVM_prediction_Chr1.3420	lightyellow	0.74814
evm.TU.Chr1.3421	EVM_prediction_Chr1.3421	turquoise	0.77562
evm.TU.Chr1.3423	EVM_prediction_Chr1.3423	lightcyan	-0.91793
evm.TU.Chr1.3426	EVM_prediction_Chr1.3426	turquoise	0.92535
evm.TU.Chr1.3428	EVM_prediction_Chr1.3428	turquoise	0.92084
evm.TU.Chr1.3430	EVM_prediction_Chr1.3430	green	0.84927
evm.TU.Chr1.3431	EVM_prediction_Chr1.3431	turquoise	0.9086
evm.TU.Chr1.3433	EVM_prediction_Chr1.3433	turquoise	0.96581
evm.TU.Chr1.3436	EVM_prediction_Chr1.3436	turquoise	0.92698
evm.TU.Chr1.3438	EVM_prediction_Chr1.3438	black	0.89045
evm.TU.Chr1.3443	EVM_prediction_Chr1.3443	blue	-0.90327
evm.TU.Chr1.3448	EVM_prediction_Chr1.3448	turquoise	0.22748
evm.TU.Chr1.3449	EVM_prediction_Chr1.3449	yellow	0.76461
evm.TU.Chr1.3450	EVM_prediction_Chr1.3450	salmon	0.93509
evm.TU.Chr1.3458	EVM_prediction_Chr1.3458	turquoise	-0.93008
evm.TU.Chr1.3462	EVM_prediction_Chr1.3462	turquoise	0.47048
evm.TU.Chr1.3463	EVM_prediction_Chr1.3463	turquoise	0.77396
evm.TU.Chr1.3466	EVM_prediction_Chr1.3466	turquoise	0.87819
evm.TU.Chr1.3467	EVM_prediction_Chr1.3467	turquoise	0.78248
evm.TU.Chr1.3477	EVM_prediction_Chr1.3477	blue	-0.92185
evm.TU.Chr1.3478	EVM_prediction_Chr1.3478	turquoise	0.9462
evm.TU.Chr1.3482	EVM_prediction_Chr1.3482	turquoise	-0.932
evm.TU.Chr1.3483	EVM_prediction_Chr1.3483	blue	-0.94227
evm.TU.Chr1.3484	EVM_prediction_Chr1.3484	blue	-0.89494
evm.TU.Chr1.3490	EVM_prediction_Chr1.3490	turquoise	0.62433
evm.TU.Chr1.3497	EVM_prediction_Chr1.3497	turquoise	-0.72047
evm.TU.Chr1.350	EVM_prediction_Chr1.350	lightyellow	-0.87839
evm.TU.Chr1.3503	EVM_prediction_Chr1.3503	turquoise	0.88226
evm.TU.Chr1.3505	EVM_prediction_Chr1.3505	turquoise	0.87725
evm.TU.Chr1.3506	EVM_prediction_Chr1.3506	midnightblue	0.89669
evm.TU.Chr1.3508	EVM_prediction_Chr1.3508	turquoise	0.45872
evm.TU.Chr1.3510	EVM_prediction_Chr1.3510	turquoise	-0.8521
evm.TU.Chr1.3511	EVM_prediction_Chr1.3511	turquoise	0.914
evm.TU.Chr1.3512	EVM_prediction_Chr1.3512	turquoise	0.90775
evm.TU.Chr1.3514	EVM_prediction_Chr1.3514	turquoise	0.86359
evm.TU.Chr1.3515	EVM_prediction_Chr1.3515	turquoise	0.91014
evm.TU.Chr1.3516	EVM_prediction_Chr1.3516	black	-0.84258
evm.TU.Chr1.3521	EVM_prediction_Chr1.3521	turquoise	0.73382
evm.TU.Chr1.3526	EVM_prediction_Chr1.3526	turquoise	0.89085
evm.TU.Chr1.3531	EVM_prediction_Chr1.3531	turquoise	-0.69067
evm.TU.Chr1.3532	EVM_prediction_Chr1.3532	lightcyan	-0.73985
evm.TU.Chr1.3538	EVM_prediction_Chr1.3538	turquoise	0.57032
evm.TU.Chr1.3550	EVM_prediction_Chr1.3550	magenta	-0.54819
evm.TU.Chr1.3553	EVM_prediction_Chr1.3553	cyan	0.79013
evm.TU.Chr1.3557	EVM_prediction_Chr1.3557	pink	0.85526
evm.TU.Chr1.3558	EVM_prediction_Chr1.3558	turquoise	-0.32386
evm.TU.Chr1.3559	EVM_prediction_Chr1.3559	turquoise	0.89448
evm.TU.Chr1.356	EVM_prediction_Chr1.356	turquoise	0.84563
evm.TU.Chr1.3561	EVM_prediction_Chr1.3561	turquoise	0.94516
evm.TU.Chr1.3563	EVM_prediction_Chr1.3563	magenta	0.86922
evm.TU.Chr1.3567	EVM_prediction_Chr1.3567	turquoise	0.66571
evm.TU.Chr1.3576	EVM_prediction_Chr1.3576	turquoise	0.69066
evm.TU.Chr1.3582	EVM_prediction_Chr1.3582	turquoise	0.80572
evm.TU.Chr1.3584	EVM_prediction_Chr1.3584	salmon	0.72943
evm.TU.Chr1.359	EVM_prediction_Chr1.359	turquoise	0.98083
evm.TU.Chr1.3590	EVM_prediction_Chr1.3590	turquoise	0.68918
evm.TU.Chr1.3593	EVM_prediction_Chr1.3593	turquoise	-0.95644
evm.TU.Chr1.3596	EVM_prediction_Chr1.3596	turquoise	-0.5742
evm.TU.Chr1.3597	EVM_prediction_Chr1.3597	turquoise	0.8688
evm.TU.Chr1.3611	EVM_prediction_Chr1.3611	lightgreen	-0.7664
evm.TU.Chr1.3618	EVM_prediction_Chr1.3618	turquoise	0.69857
evm.TU.Chr1.3619	EVM_prediction_Chr1.3619	lightgreen	0.77337
evm.TU.Chr1.362	EVM_prediction_Chr1.362	turquoise	-0.94311
evm.TU.Chr1.3620	EVM_prediction_Chr1.3620	turquoise	0.96863
evm.TU.Chr1.3621	EVM_prediction_Chr1.3621	turquoise	0.90967
evm.TU.Chr1.3623	EVM_prediction_Chr1.3623	turquoise	0.86296
evm.TU.Chr1.3624	EVM_prediction_Chr1.3624	turquoise	0.9026
evm.TU.Chr1.3625	EVM_prediction_Chr1.3625	turquoise	0.95029
evm.TU.Chr1.3627	EVM_prediction_Chr1.3627	turquoise	0.88984
evm.TU.Chr1.3628	EVM_prediction_Chr1.3628	turquoise	0.77187
evm.TU.Chr1.363	EVM_prediction_Chr1.363	red	0.72881
evm.TU.Chr1.3638	EVM_prediction_Chr1.3638	turquoise	-0.92006
evm.TU.Chr1.3642	EVM_prediction_Chr1.3642	turquoise	0.91729
evm.TU.Chr1.3652	EVM_prediction_Chr1.3652	tan	-0.68739
evm.TU.Chr1.3654	EVM_prediction_Chr1.3654	yellow	0.78602
evm.TU.Chr1.3658	EVM_prediction_Chr1.3658	salmon	0.90653
evm.TU.Chr1.366	EVM_prediction_Chr1.366	turquoise	0.83595
evm.TU.Chr1.3661	EVM_prediction_Chr1.3661	red	0.77328
evm.TU.Chr1.3662	EVM_prediction_Chr1.3662	turquoise	0.80922
evm.TU.Chr1.3663	EVM_prediction_Chr1.3663	lightyellow	0.53969
evm.TU.Chr1.3664	EVM_prediction_Chr1.3664	turquoise	-0.45842
evm.TU.Chr1.3665	EVM_prediction_Chr1.3665	red	-0.60397
evm.TU.Chr1.3668	EVM_prediction_Chr1.3668	turquoise	0.54775
evm.TU.Chr1.367	EVM_prediction_Chr1.367	turquoise	0.59123
evm.TU.Chr1.3670	EVM_prediction_Chr1.3670	turquoise	0.85751
evm.TU.Chr1.3672	EVM_prediction_Chr1.3672	turquoise	0.82271
evm.TU.Chr1.3674	EVM_prediction_Chr1.3674	turquoise	-0.83967
evm.TU.Chr1.3675	EVM_prediction_Chr1.3675	turquoise	0.90424
evm.TU.Chr1.3677	EVM_prediction_Chr1.3677	brown	-0.68751
evm.TU.Chr1.368	EVM_prediction_Chr1.368	turquoise	0.63038
evm.TU.Chr1.3682	EVM_prediction_Chr1.3682	turquoise	0.84652
evm.TU.Chr1.3685	EVM_prediction_Chr1.3685	black	0.90633
evm.TU.Chr1.3689	EVM_prediction_Chr1.3689	blue	0.63597
evm.TU.Chr1.369	EVM_prediction_Chr1.369	turquoise	0.58308
evm.TU.Chr1.3695	EVM_prediction_Chr1.3695	brown	0.68196
evm.TU.Chr1.3697	EVM_prediction_Chr1.3697	lightcyan	-0.91004
evm.TU.Chr1.3702	EVM_prediction_Chr1.3702	turquoise	0.84293
evm.TU.Chr1.3706	EVM_prediction_Chr1.3706	turquoise	0.83411
evm.TU.Chr1.3714	EVM_prediction_Chr1.3714	turquoise	0.66736
evm.TU.Chr1.3716	EVM_prediction_Chr1.3716	turquoise	0.89546
evm.TU.Chr1.3719	EVM_prediction_Chr1.3719	green	-0.96323
evm.TU.Chr1.3720	EVM_prediction_Chr1.3720	black	-0.79882
evm.TU.Chr1.3721	EVM_prediction_Chr1.3721	turquoise	-0.8622
evm.TU.Chr1.3723	EVM_prediction_Chr1.3723	blue	-0.84832
evm.TU.Chr1.3725	EVM_prediction_Chr1.3725	turquoise	0.71072
evm.TU.Chr1.3733	EVM_prediction_Chr1.3733	blue	0.80047
evm.TU.Chr1.3746	EVM_prediction_Chr1.3746	turquoise	0.84701
evm.TU.Chr1.3747	EVM_prediction_Chr1.3747	brown	0.907
evm.TU.Chr1.3752	EVM_prediction_Chr1.3752	turquoise	0.8658
evm.TU.Chr1.3759	EVM_prediction_Chr1.3759	green	0.8098
evm.TU.Chr1.3774	EVM_prediction_Chr1.3774	turquoise	0.92421
evm.TU.Chr1.3775	EVM_prediction_Chr1.3775	turquoise	0.91413
evm.TU.Chr1.3776	EVM_prediction_Chr1.3776	turquoise	0.82046
evm.TU.Chr1.3785	EVM_prediction_Chr1.3785	turquoise	0.89728
evm.TU.Chr1.3790	EVM_prediction_Chr1.3790	turquoise	0.73786
evm.TU.Chr1.3794	EVM_prediction_Chr1.3794	turquoise	-0.89079
evm.TU.Chr1.3797	EVM_prediction_Chr1.3797	yellow	0.96934
evm.TU.Chr1.3805	EVM_prediction_Chr1.3805	turquoise	-0.85832
evm.TU.Chr1.3807	EVM_prediction_Chr1.3807	turquoise	-0.8478
evm.TU.Chr1.3808	EVM_prediction_Chr1.3808	cyan	0.81391
evm.TU.Chr1.3809	EVM_prediction_Chr1.3809	turquoise	0.72781
evm.TU.Chr1.3817	EVM_prediction_Chr1.3817	turquoise	-0.69182
evm.TU.Chr1.3818	EVM_prediction_Chr1.3818	blue	-0.50347
evm.TU.Chr1.382	EVM_prediction_Chr1.382	turquoise	0.63466
evm.TU.Chr1.3825	EVM_prediction_Chr1.3825	brown	0.27104
evm.TU.Chr1.3827	EVM_prediction_Chr1.3827	blue	-0.84014
evm.TU.Chr1.3828	EVM_prediction_Chr1.3828	brown	0.65203
evm.TU.Chr1.3831	EVM_prediction_Chr1.3831	red	0.81349
evm.TU.Chr1.3833	EVM_prediction_Chr1.3833	turquoise	-0.29726
evm.TU.Chr1.3838	EVM_prediction_Chr1.3838	turquoise	0.43781
evm.TU.Chr1.3841	EVM_prediction_Chr1.3841	turquoise	-0.43132
evm.TU.Chr1.3846	EVM_prediction_Chr1.3846	turquoise	0.95036
evm.TU.Chr1.3847	EVM_prediction_Chr1.3847	turquoise	0.58361
evm.TU.Chr1.3850	EVM_prediction_Chr1.3850	turquoise	0.86645
evm.TU.Chr1.3855	EVM_prediction_Chr1.3855	brown	0.85516
evm.TU.Chr1.3858	EVM_prediction_Chr1.3858	turquoise	-0.77451
evm.TU.Chr1.3859	EVM_prediction_Chr1.3859	blue	0.9082
evm.TU.Chr1.3860	EVM_prediction_Chr1.3860	turquoise	-0.57325
evm.TU.Chr1.3872	EVM_prediction_Chr1.3872	turquoise	0.74506
evm.TU.Chr1.3881_evm.TU.Chr1.3882	MERGED%3A%20EVM_prediction_Chr1.3881%3B%20EVM_prediction_Chr1.3882	brown	0.92794
evm.TU.Chr1.3885	EVM_prediction_Chr1.3885	cyan	0.94375
evm.TU.Chr1.3888	EVM_prediction_Chr1.3888	turquoise	-0.50957
evm.TU.Chr1.3889	EVM_prediction_Chr1.3889	turquoise	0.70229
evm.TU.Chr1.3892	EVM_prediction_Chr1.3892	pink	-0.81235
evm.TU.Chr1.3898	EVM_prediction_Chr1.3898	turquoise	-0.63175
evm.TU.Chr1.39	EVM_prediction_Chr1.39	turquoise	0.92197
evm.TU.Chr1.390	EVM_prediction_Chr1.390	turquoise	0.85783
evm.TU.Chr1.3901	EVM_prediction_Chr1.3901	turquoise	-0.84478
evm.TU.Chr1.3904	EVM_prediction_Chr1.3904	turquoise	0.95317
evm.TU.Chr1.3905	EVM_prediction_Chr1.3905	midnightblue	0.9112
evm.TU.Chr1.3906	EVM_prediction_Chr1.3906	turquoise	-0.78805
evm.TU.Chr1.3908	EVM_prediction_Chr1.3908	turquoise	-0.8503
evm.TU.Chr1.3909	EVM_prediction_Chr1.3909	lightyellow	0.93413
evm.TU.Chr1.3913	EVM_prediction_Chr1.3913	turquoise	0.94456
evm.TU.Chr1.3916	EVM_prediction_Chr1.3916	turquoise	0.79203
evm.TU.Chr1.3917	EVM_prediction_Chr1.3917	turquoise	0.87297
evm.TU.Chr1.3918	EVM_prediction_Chr1.3918	salmon	-0.9127
evm.TU.Chr1.392	EVM_prediction_Chr1.392	turquoise	0.89259
evm.TU.Chr1.3921	EVM_prediction_Chr1.3921	turquoise	0.76944
evm.TU.Chr1.3922	EVM_prediction_Chr1.3922	brown	0.75321
evm.TU.Chr1.3927	EVM_prediction_Chr1.3927	turquoise	0.37341
evm.TU.Chr1.3932	EVM_prediction_Chr1.3932	blue	-0.91741
evm.TU.Chr1.3934	EVM_prediction_Chr1.3934	turquoise	0.72831
evm.TU.Chr1.394	EVM_prediction_Chr1.394	royalblue	-0.95805
evm.TU.Chr1.3940	EVM_prediction_Chr1.3940	yellow	0.86592
evm.TU.Chr1.3941	EVM_prediction_Chr1.3941	turquoise	0.60906
evm.TU.Chr1.3944	EVM_prediction_Chr1.3944	brown	0.61109
evm.TU.Chr1.3946	EVM_prediction_Chr1.3946	turquoise	0.86762
evm.TU.Chr1.3952	EVM_prediction_Chr1.3952	turquoise	0.90072
evm.TU.Chr1.3963	EVM_prediction_Chr1.3963	turquoise	0.56874
evm.TU.Chr1.3969	EVM_prediction_Chr1.3969	turquoise	0.94952
evm.TU.Chr1.3975	EVM_prediction_Chr1.3975	blue	0.75381
evm.TU.Chr1.3979	EVM_prediction_Chr1.3979	greenyellow	0.93002
evm.TU.Chr1.3983	EVM_prediction_Chr1.3983	magenta	-0.84083
evm.TU.Chr1.3986	EVM_prediction_Chr1.3986	turquoise	0.87322
evm.TU.Chr1.3988	EVM_prediction_Chr1.3988	black	0.89323
evm.TU.Chr1.3990	EVM_prediction_Chr1.3990	blue	-0.84626
evm.TU.Chr1.40	EVM_prediction_Chr1.40	black	-0.74461
evm.TU.Chr1.4006	EVM_prediction_Chr1.4006	turquoise	-0.76413
evm.TU.Chr1.4007	EVM_prediction_Chr1.4007	turquoise	0.94897
evm.TU.Chr1.4014	EVM_prediction_Chr1.4014	lightyellow	-0.88929
evm.TU.Chr1.4015	EVM_prediction_Chr1.4015	green	0.90169
evm.TU.Chr1.4016	EVM_prediction_Chr1.4016	blue	0.89131
evm.TU.Chr1.4020	EVM_prediction_Chr1.4020	turquoise	0.80524
evm.TU.Chr1.4024	EVM_prediction_Chr1.4024	turquoise	0.69388
evm.TU.Chr1.4025	EVM_prediction_Chr1.4025	turquoise	0.83848
evm.TU.Chr1.4038	EVM_prediction_Chr1.4038	brown	0.97605
evm.TU.Chr1.4039	EVM_prediction_Chr1.4039	magenta	-0.90145
evm.TU.Chr1.4040	EVM_prediction_Chr1.4040	turquoise	0.93869
evm.TU.Chr1.4041	EVM_prediction_Chr1.4041	turquoise	0.97261
evm.TU.Chr1.4042	EVM_prediction_Chr1.4042	turquoise	-0.7229
evm.TU.Chr1.4045	EVM_prediction_Chr1.4045	turquoise	-0.73559
evm.TU.Chr1.4047	EVM_prediction_Chr1.4047	greenyellow	0.8099
evm.TU.Chr1.4051	EVM_prediction_Chr1.4051	grey60	0.94312
evm.TU.Chr1.4052	EVM_prediction_Chr1.4052	blue	-0.69331
evm.TU.Chr1.4053	EVM_prediction_Chr1.4053	turquoise	0.72929
evm.TU.Chr1.4055	EVM_prediction_Chr1.4055	turquoise	-0.5148
evm.TU.Chr1.4056	EVM_prediction_Chr1.4056	turquoise	-0.51588
evm.TU.Chr1.4057	EVM_prediction_Chr1.4057	turquoise	0.82602
evm.TU.Chr1.4061	EVM_prediction_Chr1.4061	turquoise	0.94983
evm.TU.Chr1.4067	EVM_prediction_Chr1.4067	turquoise	0.7688
evm.TU.Chr1.407	EVM_prediction_Chr1.407	turquoise	0.6212
evm.TU.Chr1.4072	EVM_prediction_Chr1.4072	turquoise	-0.90797
evm.TU.Chr1.4074	EVM_prediction_Chr1.4074	turquoise	0.93591
evm.TU.Chr1.4079	EVM_prediction_Chr1.4079	turquoise	-0.77797
evm.TU.Chr1.408	EVM_prediction_Chr1.408	turquoise	-0.56761
evm.TU.Chr1.4081	EVM_prediction_Chr1.4081	turquoise	0.92888
evm.TU.Chr1.4083	EVM_prediction_Chr1.4083	turquoise	0.77503
evm.TU.Chr1.4085	EVM_prediction_Chr1.4085	turquoise	0.88415
evm.TU.Chr1.4086	EVM_prediction_Chr1.4086	turquoise	0.88969
evm.TU.Chr1.4091	EVM_prediction_Chr1.4091	magenta	-0.55369
evm.TU.Chr1.4092	EVM_prediction_Chr1.4092	turquoise	-0.50748
evm.TU.Chr1.41	EVM_prediction_Chr1.41	green	-0.83681
evm.TU.Chr1.4101	EVM_prediction_Chr1.4101	turquoise	-0.90239
evm.TU.Chr1.4106	EVM_prediction_Chr1.4106	turquoise	0.89783
evm.TU.Chr1.4107	EVM_prediction_Chr1.4107	tan	0.88184
evm.TU.Chr1.4108	EVM_prediction_Chr1.4108	turquoise	0.84966
evm.TU.Chr1.411	EVM_prediction_Chr1.411	red	0.73976
evm.TU.Chr1.4112	EVM_prediction_Chr1.4112	turquoise	0.9521
evm.TU.Chr1.4113	EVM_prediction_Chr1.4113	greenyellow	0.92368
evm.TU.Chr1.4118	EVM_prediction_Chr1.4118	turquoise	0.93814
evm.TU.Chr1.4120	EVM_prediction_Chr1.4120	turquoise	0.85545
evm.TU.Chr1.4122	EVM_prediction_Chr1.4122	turquoise	0.81307
evm.TU.Chr1.4141	EVM_prediction_Chr1.4141	pink	0.86373
evm.TU.Chr1.4143	EVM_prediction_Chr1.4143	turquoise	0.78415
evm.TU.Chr1.4145	EVM_prediction_Chr1.4145	brown	0.49672
evm.TU.Chr1.4147	EVM_prediction_Chr1.4147	yellow	-0.89002
evm.TU.Chr1.4148	EVM_prediction_Chr1.4148	turquoise	0.78267
evm.TU.Chr1.4154	EVM_prediction_Chr1.4154	turquoise	0.90716
evm.TU.Chr1.4165	EVM_prediction_Chr1.4165	magenta	0.84285
evm.TU.Chr1.4167	EVM_prediction_Chr1.4167	turquoise	0.68427
evm.TU.Chr1.4169	EVM_prediction_Chr1.4169	turquoise	0.93251
evm.TU.Chr1.4171	EVM_prediction_Chr1.4171	brown	0.83437
evm.TU.Chr1.4177	EVM_prediction_Chr1.4177	turquoise	0.07781
evm.TU.Chr1.4178	EVM_prediction_Chr1.4178	brown	0.75893
evm.TU.Chr1.418	EVM_prediction_Chr1.418	turquoise	0.81314
evm.TU.Chr1.4183	EVM_prediction_Chr1.4183	turquoise	0.87381
evm.TU.Chr1.4192	EVM_prediction_Chr1.4192	brown	0.86474
evm.TU.Chr1.4195	EVM_prediction_Chr1.4195	royalblue	-0.93387
evm.TU.Chr1.4199	EVM_prediction_Chr1.4199	magenta	0.72137
evm.TU.Chr1.4200	EVM_prediction_Chr1.4200	turquoise	0.38225
evm.TU.Chr1.4207	EVM_prediction_Chr1.4207	turquoise	0.29792
evm.TU.Chr1.421	EVM_prediction_Chr1.421	tan	0.55105
evm.TU.Chr1.4210	EVM_prediction_Chr1.4210	turquoise	0.89281
evm.TU.Chr1.4213	EVM_prediction_Chr1.4213	turquoise	0.80579
evm.TU.Chr1.4219	EVM_prediction_Chr1.4219	turquoise	0.59691
evm.TU.Chr1.422	EVM_prediction_Chr1.422	turquoise	0.91694
evm.TU.Chr1.4224	EVM_prediction_Chr1.4224	lightyellow	0.92611
evm.TU.Chr1.4225	EVM_prediction_Chr1.4225	lightyellow	0.90946
evm.TU.Chr1.4226	EVM_prediction_Chr1.4226	pink	0.92919
evm.TU.Chr1.4237	EVM_prediction_Chr1.4237	turquoise	-0.88573
evm.TU.Chr1.4238	EVM_prediction_Chr1.4238	turquoise	0.92547
evm.TU.Chr1.4240	EVM_prediction_Chr1.4240	purple	0.84673
evm.TU.Chr1.4241	EVM_prediction_Chr1.4241	midnightblue	0.81592
evm.TU.Chr1.4244	EVM_prediction_Chr1.4244	turquoise	-0.82159
evm.TU.Chr1.4251	EVM_prediction_Chr1.4251	turquoise	-0.71349
evm.TU.Chr1.4255	EVM_prediction_Chr1.4255	turquoise	-0.27924
evm.TU.Chr1.4256	EVM_prediction_Chr1.4256	lightcyan	0.7273
evm.TU.Chr1.4259	EVM_prediction_Chr1.4259	brown	0.73213
evm.TU.Chr1.4261	EVM_prediction_Chr1.4261	brown	0.91245
evm.TU.Chr1.4266	EVM_prediction_Chr1.4266	royalblue	0.90522
evm.TU.Chr1.4267	EVM_prediction_Chr1.4267	turquoise	0.92484
evm.TU.Chr1.4272	EVM_prediction_Chr1.4272	turquoise	-0.87524
evm.TU.Chr1.4274	EVM_prediction_Chr1.4274	turquoise	0.94845
evm.TU.Chr1.4277	EVM_prediction_Chr1.4277	blue	0.7438
evm.TU.Chr1.4281	EVM_prediction_Chr1.4281	brown	-0.86362
evm.TU.Chr1.4286	EVM_prediction_Chr1.4286	turquoise	-0.64586
evm.TU.Chr1.4288	EVM_prediction_Chr1.4288	turquoise	0.919
evm.TU.Chr1.4297	EVM_prediction_Chr1.4297	blue	0.65169
evm.TU.Chr1.4299	EVM_prediction_Chr1.4299	blue	0.8378
evm.TU.Chr1.43	EVM_prediction_Chr1.43	turquoise	0.90992
evm.TU.Chr1.430	EVM_prediction_Chr1.430	turquoise	-0.95023
evm.TU.Chr1.4300	EVM_prediction_Chr1.4300	green	0.86981
evm.TU.Chr1.4301	EVM_prediction_Chr1.4301	turquoise	-0.92604
evm.TU.Chr1.4304	EVM_prediction_Chr1.4304	turquoise	0.84695
evm.TU.Chr1.4305	EVM_prediction_Chr1.4305	turquoise	-0.92861
evm.TU.Chr1.4307	EVM_prediction_Chr1.4307	darkred	0.89818
evm.TU.Chr1.431	EVM_prediction_Chr1.431	turquoise	0.69546
evm.TU.Chr1.4317	EVM_prediction_Chr1.4317	turquoise	-0.54111
evm.TU.Chr1.4318	EVM_prediction_Chr1.4318	turquoise	-0.79838
evm.TU.Chr1.4323	EVM_prediction_Chr1.4323	turquoise	-0.69736
evm.TU.Chr1.4328	EVM_prediction_Chr1.4328	midnightblue	-0.84524
evm.TU.Chr1.4330	EVM_prediction_Chr1.4330	brown	0.68675
evm.TU.Chr1.4331	EVM_prediction_Chr1.4331	turquoise	0.92315
evm.TU.Chr1.4347	EVM_prediction_Chr1.4347	turquoise	0.92888
evm.TU.Chr1.4348	EVM_prediction_Chr1.4348	turquoise	0.87688
evm.TU.Chr1.4349	EVM_prediction_Chr1.4349	magenta	-0.60441
evm.TU.Chr1.4350	EVM_prediction_Chr1.4350	blue	-0.86138
evm.TU.Chr1.4354	EVM_prediction_Chr1.4354	brown	0.6599
evm.TU.Chr1.4355	EVM_prediction_Chr1.4355	yellow	0.8758
evm.TU.Chr1.4356	EVM_prediction_Chr1.4356	red	0.74438
evm.TU.Chr1.4358	EVM_prediction_Chr1.4358	turquoise	0.86687
evm.TU.Chr1.4361	EVM_prediction_Chr1.4361	brown	0.90434
evm.TU.Chr1.4366	EVM_prediction_Chr1.4366	turquoise	0.83676
evm.TU.Chr1.4367	EVM_prediction_Chr1.4367	turquoise	0.92834
evm.TU.Chr1.437	EVM_prediction_Chr1.437	yellow	0.62921
evm.TU.Chr1.4371	EVM_prediction_Chr1.4371	turquoise	0.65211
evm.TU.Chr1.4372	EVM_prediction_Chr1.4372	turquoise	0.909
evm.TU.Chr1.438	EVM_prediction_Chr1.438	turquoise	-0.95655
evm.TU.Chr1.4380	EVM_prediction_Chr1.4380	greenyellow	0.67461
evm.TU.Chr1.4381	EVM_prediction_Chr1.4381	red	0.89416
evm.TU.Chr1.4382	EVM_prediction_Chr1.4382	black	0.94385
evm.TU.Chr1.4383	EVM_prediction_Chr1.4383	turquoise	-0.72611
evm.TU.Chr1.4384	EVM_prediction_Chr1.4384	turquoise	0.86252
evm.TU.Chr1.4385	EVM_prediction_Chr1.4385	turquoise	-0.69473
evm.TU.Chr1.4389	EVM_prediction_Chr1.4389	turquoise	0.70168
evm.TU.Chr1.4392	EVM_prediction_Chr1.4392	blue	-0.76973
evm.TU.Chr1.4393	EVM_prediction_Chr1.4393	turquoise	0.82855
evm.TU.Chr1.44	EVM_prediction_Chr1.44	brown	-0.90261
evm.TU.Chr1.440	EVM_prediction_Chr1.440	black	0.79445
evm.TU.Chr1.4401	EVM_prediction_Chr1.4401	turquoise	-0.95748
evm.TU.Chr1.4407	EVM_prediction_Chr1.4407	turquoise	-0.52191
evm.TU.Chr1.4408	EVM_prediction_Chr1.4408	turquoise	0.96974
evm.TU.Chr1.4409	EVM_prediction_Chr1.4409	turquoise	0.84167
evm.TU.Chr1.4411	EVM_prediction_Chr1.4411	greenyellow	-0.81521
evm.TU.Chr1.4414	EVM_prediction_Chr1.4414	blue	0.53618
evm.TU.Chr1.4421	EVM_prediction_Chr1.4421	turquoise	0.72467
evm.TU.Chr1.4426	EVM_prediction_Chr1.4426	turquoise	0.90887
evm.TU.Chr1.4429	EVM_prediction_Chr1.4429	turquoise	0.74833
evm.TU.Chr1.4440	EVM_prediction_Chr1.4440	darkred	0.81001
evm.TU.Chr1.4441	EVM_prediction_Chr1.4441	magenta	0.77174
evm.TU.Chr1.4443	EVM_prediction_Chr1.4443	yellow	0.90846
evm.TU.Chr1.4446	EVM_prediction_Chr1.4446	turquoise	-0.7493
evm.TU.Chr1.4451	EVM_prediction_Chr1.4451	blue	-0.74583
evm.TU.Chr1.4452	EVM_prediction_Chr1.4452	turquoise	0.98038
evm.TU.Chr1.4468	EVM_prediction_Chr1.4468	turquoise	0.46429
evm.TU.Chr1.4471	EVM_prediction_Chr1.4471	greenyellow	-0.83983
evm.TU.Chr1.4475_evm.TU.Chr1.4476	MERGED%3A%20EVM_prediction_Chr1.4475%3B%20EVM_prediction_Chr1.4476	pink	0.94209
evm.TU.Chr1.4477	EVM_prediction_Chr1.4477	turquoise	-0.66162
evm.TU.Chr1.448	EVM_prediction_Chr1.448	turquoise	0.84718
evm.TU.Chr1.4481	EVM_prediction_Chr1.4481	red	-0.77077
evm.TU.Chr1.4488	EVM_prediction_Chr1.4488	turquoise	0.35471
evm.TU.Chr1.4489	EVM_prediction_Chr1.4489	blue	0.63303
evm.TU.Chr1.4500	EVM_prediction_Chr1.4500	turquoise	0.39532
evm.TU.Chr1.4503	EVM_prediction_Chr1.4503	turquoise	-0.77003
evm.TU.Chr1.4505	EVM_prediction_Chr1.4505	turquoise	-0.71845
evm.TU.Chr1.4507	EVM_prediction_Chr1.4507	turquoise	0.65806
evm.TU.Chr1.4508	EVM_prediction_Chr1.4508	turquoise	0.74209
evm.TU.Chr1.451	EVM_prediction_Chr1.451	purple	0.75104
evm.TU.Chr1.4516	EVM_prediction_Chr1.4516	lightgreen	0.83477
evm.TU.Chr1.4517	EVM_prediction_Chr1.4517	turquoise	0.73342
evm.TU.Chr1.4519	EVM_prediction_Chr1.4519	blue	-0.40902
evm.TU.Chr1.452	EVM_prediction_Chr1.452	turquoise	0.77774
evm.TU.Chr1.4522	EVM_prediction_Chr1.4522	blue	0.86774
evm.TU.Chr1.4528	EVM_prediction_Chr1.4528	turquoise	0.86634
evm.TU.Chr1.4535	EVM_prediction_Chr1.4535	blue	0.6879
evm.TU.Chr1.4536	EVM_prediction_Chr1.4536	turquoise	0.35585
evm.TU.Chr1.4537	EVM_prediction_Chr1.4537	blue	-0.85844
evm.TU.Chr1.4540	EVM_prediction_Chr1.4540	turquoise	0.79789
evm.TU.Chr1.4545	EVM_prediction_Chr1.4545	turquoise	0.7307
evm.TU.Chr1.4546	EVM_prediction_Chr1.4546	grey60	0.92274
evm.TU.Chr1.4554	EVM_prediction_Chr1.4554	yellow	0.89316
evm.TU.Chr1.4558	EVM_prediction_Chr1.4558	turquoise	0.6856
evm.TU.Chr1.4567	EVM_prediction_Chr1.4567	green	0.91236
evm.TU.Chr1.4572	EVM_prediction_Chr1.4572	turquoise	0.63986
evm.TU.Chr1.458	EVM_prediction_Chr1.458	turquoise	0.92189
evm.TU.Chr1.4583	EVM_prediction_Chr1.4583	turquoise	-0.82733
evm.TU.Chr1.4587	EVM_prediction_Chr1.4587	lightgreen	-0.75783
evm.TU.Chr1.4588	EVM_prediction_Chr1.4588	yellow	0.94312
evm.TU.Chr1.4589	EVM_prediction_Chr1.4589	turquoise	0.71388
evm.TU.Chr1.459	EVM_prediction_Chr1.459	greenyellow	0.7437
evm.TU.Chr1.4591	EVM_prediction_Chr1.4591	turquoise	-0.86254
evm.TU.Chr1.4593	EVM_prediction_Chr1.4593	turquoise	0.49906
evm.TU.Chr1.4594	EVM_prediction_Chr1.4594	blue	-0.81016
evm.TU.Chr1.4600	EVM_prediction_Chr1.4600	turquoise	-0.79481
evm.TU.Chr1.4605	EVM_prediction_Chr1.4605	turquoise	0.71958
evm.TU.Chr1.4606	EVM_prediction_Chr1.4606	turquoise	-0.74683
evm.TU.Chr1.4607	EVM_prediction_Chr1.4607	turquoise	0.74321
evm.TU.Chr1.4611	EVM_prediction_Chr1.4611	blue	0.56053
evm.TU.Chr1.4617	EVM_prediction_Chr1.4617	turquoise	0.81841
evm.TU.Chr1.4620	EVM_prediction_Chr1.4620	turquoise	-0.75615
evm.TU.Chr1.4621	EVM_prediction_Chr1.4621	turquoise	-0.26218
evm.TU.Chr1.4623	EVM_prediction_Chr1.4623	turquoise	0.69971
evm.TU.Chr1.4624	EVM_prediction_Chr1.4624	turquoise	-0.87302
evm.TU.Chr1.4627	EVM_prediction_Chr1.4627	turquoise	0.83314
evm.TU.Chr1.4637	EVM_prediction_Chr1.4637	turquoise	-0.56678
evm.TU.Chr1.4638	EVM_prediction_Chr1.4638	black	0.97382
evm.TU.Chr1.464	EVM_prediction_Chr1.464	turquoise	0.81758
evm.TU.Chr1.4642	EVM_prediction_Chr1.4642	tan	0.74834
evm.TU.Chr1.4644	EVM_prediction_Chr1.4644	brown	0.6756
evm.TU.Chr1.4646	EVM_prediction_Chr1.4646	turquoise	-0.87502
evm.TU.Chr1.4647_evm.TU.Chr1.4648	MERGED%3A%20EVM_prediction_Chr1.4647%3B%20EVM_prediction_Chr1.4648	turquoise	0.94454
evm.TU.Chr1.4653	EVM_prediction_Chr1.4653	tan	0.81075
evm.TU.Chr1.4654_evm.TU.Chr1.4655	MERGED%3A%20EVM_prediction_Chr1.4654%3B%20EVM_prediction_Chr1.4655	turquoise	0.94595
evm.TU.Chr1.4660	EVM_prediction_Chr1.4660	turquoise	-0.95037
evm.TU.Chr1.4663	EVM_prediction_Chr1.4663	turquoise	0.83711
evm.TU.Chr1.4665	EVM_prediction_Chr1.4665	grey	0.01715
evm.TU.Chr1.4666	EVM_prediction_Chr1.4666	turquoise	0.54586
evm.TU.Chr1.4667	EVM_prediction_Chr1.4667	brown	-0.78649
evm.TU.Chr1.4671	EVM_prediction_Chr1.4671	turquoise	0.5631
evm.TU.Chr1.4672	EVM_prediction_Chr1.4672	turquoise	0.91688
evm.TU.Chr1.4673	EVM_prediction_Chr1.4673	turquoise	0.86998
evm.TU.Chr1.4679	EVM_prediction_Chr1.4679	lightcyan	-0.93174
evm.TU.Chr1.4680	EVM_prediction_Chr1.4680	turquoise	0.83099
evm.TU.Chr1.4681	EVM_prediction_Chr1.4681	brown	0.95165
evm.TU.Chr1.4682	EVM_prediction_Chr1.4682	turquoise	-0.46515
evm.TU.Chr1.4684	EVM_prediction_Chr1.4684	turquoise	-0.8509
evm.TU.Chr1.4687	EVM_prediction_Chr1.4687	turquoise	0.31047
evm.TU.Chr1.4692	EVM_prediction_Chr1.4692	brown	0.84497
evm.TU.Chr1.4693	EVM_prediction_Chr1.4693	purple	0.54424
evm.TU.Chr1.4699	EVM_prediction_Chr1.4699	blue	0.95001
evm.TU.Chr1.47	EVM_prediction_Chr1.47	turquoise	0.78994
evm.TU.Chr1.4710	EVM_prediction_Chr1.4710	turquoise	0.78427
evm.TU.Chr1.4712	EVM_prediction_Chr1.4712	turquoise	0.90189
evm.TU.Chr1.4718	EVM_prediction_Chr1.4718	turquoise	0.76178
evm.TU.Chr1.4719	EVM_prediction_Chr1.4719	turquoise	0.73851
evm.TU.Chr1.4720	EVM_prediction_Chr1.4720	yellow	-0.82995
evm.TU.Chr1.4728	EVM_prediction_Chr1.4728	turquoise	-0.72486
evm.TU.Chr1.4732	EVM_prediction_Chr1.4732	turquoise	0.83826
evm.TU.Chr1.4739	EVM_prediction_Chr1.4739	cyan	0.79512
evm.TU.Chr1.4740	EVM_prediction_Chr1.4740	turquoise	-0.91253
evm.TU.Chr1.4743	EVM_prediction_Chr1.4743	blue	0.88168
evm.TU.Chr1.4748	EVM_prediction_Chr1.4748	yellow	0.83311
evm.TU.Chr1.4758	EVM_prediction_Chr1.4758	turquoise	0.81199
evm.TU.Chr1.4759	EVM_prediction_Chr1.4759	turquoise	0.44967
evm.TU.Chr1.476	EVM_prediction_Chr1.476	turquoise	0.89638
evm.TU.Chr1.4760	EVM_prediction_Chr1.4760	purple	0.61206
evm.TU.Chr1.4761	EVM_prediction_Chr1.4761	turquoise	-0.64968
evm.TU.Chr1.4764	EVM_prediction_Chr1.4764	turquoise	-0.19208
evm.TU.Chr1.4765	EVM_prediction_Chr1.4765	blue	-0.35908
evm.TU.Chr1.4766	EVM_prediction_Chr1.4766	turquoise	0.61441
evm.TU.Chr1.4768	EVM_prediction_Chr1.4768	blue	-0.68617
evm.TU.Chr1.4769	EVM_prediction_Chr1.4769	turquoise	0.71626
evm.TU.Chr1.4772	EVM_prediction_Chr1.4772	yellow	0.66225
evm.TU.Chr1.4778	EVM_prediction_Chr1.4778	turquoise	0.86997
evm.TU.Chr1.4780	EVM_prediction_Chr1.4780	turquoise	0.84703
evm.TU.Chr1.4784	EVM_prediction_Chr1.4784	blue	0.92083
evm.TU.Chr1.4788	EVM_prediction_Chr1.4788	turquoise	0.88308
evm.TU.Chr1.4791	EVM_prediction_Chr1.4791	blue	0.85472
evm.TU.Chr1.4793	EVM_prediction_Chr1.4793	greenyellow	0.73388
evm.TU.Chr1.4796	EVM_prediction_Chr1.4796	turquoise	-0.5996
evm.TU.Chr1.4798	EVM_prediction_Chr1.4798	turquoise	0.74623
evm.TU.Chr1.4800	EVM_prediction_Chr1.4800	grey	0.0389
evm.TU.Chr1.4802	EVM_prediction_Chr1.4802	cyan	0.46937
evm.TU.Chr1.4804	EVM_prediction_Chr1.4804	turquoise	-0.8521
evm.TU.Chr1.4806	EVM_prediction_Chr1.4806	yellow	0.84595
evm.TU.Chr1.4807	EVM_prediction_Chr1.4807	magenta	0.89881
evm.TU.Chr1.4812	EVM_prediction_Chr1.4812	magenta	0.87939
evm.TU.Chr1.4820	EVM_prediction_Chr1.4820	turquoise	0.54775
evm.TU.Chr1.4821	EVM_prediction_Chr1.4821	turquoise	-0.85161
evm.TU.Chr1.4822	EVM_prediction_Chr1.4822	turquoise	-0.90387
evm.TU.Chr1.4824	EVM_prediction_Chr1.4824	cyan	0.94217
evm.TU.Chr1.4825	EVM_prediction_Chr1.4825	turquoise	0.79034
evm.TU.Chr1.4826	EVM_prediction_Chr1.4826	turquoise	0.89197
evm.TU.Chr1.4828	EVM_prediction_Chr1.4828	turquoise	-0.37222
evm.TU.Chr1.4832	EVM_prediction_Chr1.4832	turquoise	-0.70566
evm.TU.Chr1.4833	EVM_prediction_Chr1.4833	turquoise	0.80049
evm.TU.Chr1.4836	EVM_prediction_Chr1.4836	brown	0.7105
evm.TU.Chr1.4839	EVM_prediction_Chr1.4839	black	0.91307
evm.TU.Chr1.4843	EVM_prediction_Chr1.4843	turquoise	-0.31192
evm.TU.Chr1.4844	EVM_prediction_Chr1.4844	turquoise	0.65882
evm.TU.Chr1.485	EVM_prediction_Chr1.485	turquoise	0.71058
evm.TU.Chr1.4851	EVM_prediction_Chr1.4851	turquoise	0.84863
evm.TU.Chr1.4857	EVM_prediction_Chr1.4857	turquoise	0.88187
evm.TU.Chr1.4858	EVM_prediction_Chr1.4858	turquoise	-0.74276
evm.TU.Chr1.4859	EVM_prediction_Chr1.4859	blue	0.71254
evm.TU.Chr1.4860	EVM_prediction_Chr1.4860	turquoise	0.65993
evm.TU.Chr1.4861	EVM_prediction_Chr1.4861	turquoise	0.56161
evm.TU.Chr1.4862	EVM_prediction_Chr1.4862	turquoise	0.42589
evm.TU.Chr1.4863	EVM_prediction_Chr1.4863	turquoise	0.95591
evm.TU.Chr1.4865	EVM_prediction_Chr1.4865	turquoise	0.5518
evm.TU.Chr1.4866	EVM_prediction_Chr1.4866	turquoise	0.82085
evm.TU.Chr1.4869	EVM_prediction_Chr1.4869	turquoise	0.64839
evm.TU.Chr1.4870	EVM_prediction_Chr1.4870	turquoise	0.95455
evm.TU.Chr1.4876	EVM_prediction_Chr1.4876	brown	0.90087
evm.TU.Chr1.488	EVM_prediction_Chr1.488	turquoise	-0.75732
evm.TU.Chr1.4891	EVM_prediction_Chr1.4891	turquoise	0.96336
evm.TU.Chr1.4899	EVM_prediction_Chr1.4899	turquoise	0.60278
evm.TU.Chr1.49	EVM_prediction_Chr1.49	turquoise	0.93652
evm.TU.Chr1.4904	EVM_prediction_Chr1.4904	turquoise	0.83597
evm.TU.Chr1.4909	EVM_prediction_Chr1.4909	turquoise	0.78423
evm.TU.Chr1.491	EVM_prediction_Chr1.491	yellow	0.94225
evm.TU.Chr1.4910	EVM_prediction_Chr1.4910	turquoise	0.87852
evm.TU.Chr1.4913	EVM_prediction_Chr1.4913	turquoise	-0.55893
evm.TU.Chr1.4916	EVM_prediction_Chr1.4916	black	0.9731
evm.TU.Chr1.492	EVM_prediction_Chr1.492	turquoise	-0.92999
evm.TU.Chr1.4925	EVM_prediction_Chr1.4925	turquoise	-0.43087
evm.TU.Chr1.4926	EVM_prediction_Chr1.4926	turquoise	0.04036
evm.TU.Chr1.4932	EVM_prediction_Chr1.4932	turquoise	-0.59105
evm.TU.Chr1.4933	EVM_prediction_Chr1.4933	turquoise	0.89972
evm.TU.Chr1.4937	EVM_prediction_Chr1.4937	turquoise	0.94469
evm.TU.Chr1.4941	EVM_prediction_Chr1.4941	turquoise	0.85896
evm.TU.Chr1.4943	EVM_prediction_Chr1.4943	turquoise	0.87998
evm.TU.Chr1.4945	EVM_prediction_Chr1.4945	turquoise	0.88575
evm.TU.Chr1.4946	EVM_prediction_Chr1.4946	turquoise	0.85344
evm.TU.Chr1.4947	EVM_prediction_Chr1.4947	turquoise	-0.89704
evm.TU.Chr1.4951	EVM_prediction_Chr1.4951	turquoise	0.84869
evm.TU.Chr1.4953	EVM_prediction_Chr1.4953	yellow	0.81816
evm.TU.Chr1.4955	EVM_prediction_Chr1.4955	turquoise	0.58111
evm.TU.Chr1.4958	EVM_prediction_Chr1.4958	midnightblue	0.80709
evm.TU.Chr1.4967	EVM_prediction_Chr1.4967	turquoise	0.66955
evm.TU.Chr1.4971	EVM_prediction_Chr1.4971	turquoise	0.82875
evm.TU.Chr1.4976	EVM_prediction_Chr1.4976	brown	0.97362
evm.TU.Chr1.4982	EVM_prediction_Chr1.4982	brown	0.89743
evm.TU.Chr1.4983	EVM_prediction_Chr1.4983	turquoise	-0.95167
evm.TU.Chr1.4984	EVM_prediction_Chr1.4984	turquoise	0.65224
evm.TU.Chr1.4987	EVM_prediction_Chr1.4987	black	0.87996
evm.TU.Chr1.4988	EVM_prediction_Chr1.4988	greenyellow	-0.89864
evm.TU.Chr1.4989	EVM_prediction_Chr1.4989	turquoise	0.98051
evm.TU.Chr1.4991	EVM_prediction_Chr1.4991	turquoise	0.91234
evm.TU.Chr1.4994	EVM_prediction_Chr1.4994	magenta	-0.75278
evm.TU.Chr1.4997	EVM_prediction_Chr1.4997	lightgreen	-0.95274
evm.TU.Chr1.500	EVM_prediction_Chr1.500	brown	0.90694
evm.TU.Chr1.5001	EVM_prediction_Chr1.5001	turquoise	-0.97007
evm.TU.Chr1.5002	EVM_prediction_Chr1.5002	turquoise	-0.98068
evm.TU.Chr1.5003	EVM_prediction_Chr1.5003	turquoise	-0.83473
evm.TU.Chr1.5005	EVM_prediction_Chr1.5005	turquoise	0.97041
evm.TU.Chr1.5006	EVM_prediction_Chr1.5006	turquoise	0.81216
evm.TU.Chr1.5009_evm.TU.Chr1.5010	MERGED%3A%20EVM_prediction_Chr1.5009%3B%20EVM_prediction_Chr1.5010	brown	0.80029
evm.TU.Chr1.5011	EVM_prediction_Chr1.5011	turquoise	0.9415
evm.TU.Chr1.5014	EVM_prediction_Chr1.5014	blue	0.31875
evm.TU.Chr1.5022	EVM_prediction_Chr1.5022	turquoise	0.87975
evm.TU.Chr1.5025	EVM_prediction_Chr1.5025	green	0.71161
evm.TU.Chr1.5027	EVM_prediction_Chr1.5027	turquoise	0.90253
evm.TU.Chr1.5029	EVM_prediction_Chr1.5029	turquoise	0.69381
evm.TU.Chr1.5037	EVM_prediction_Chr1.5037	turquoise	0.84151
evm.TU.Chr1.504	EVM_prediction_Chr1.504	turquoise	-0.65874
evm.TU.Chr1.5043	EVM_prediction_Chr1.5043	turquoise	0.26682
evm.TU.Chr1.508	EVM_prediction_Chr1.508	pink	0.71373
evm.TU.Chr1.51	EVM_prediction_Chr1.51	turquoise	0.88118
evm.TU.Chr1.512	EVM_prediction_Chr1.512	turquoise	0.96491
evm.TU.Chr1.518	EVM_prediction_Chr1.518	turquoise	0.95625
evm.TU.Chr1.519_evm.TU.Chr1.520	MERGED%3A%20EVM_prediction_Chr1.519%3B%20EVM_prediction_Chr1.520	turquoise	0.66965
evm.TU.Chr1.521	EVM_prediction_Chr1.521	turquoise	-0.82755
evm.TU.Chr1.529	EVM_prediction_Chr1.529	turquoise	0.78078
evm.TU.Chr1.53	EVM_prediction_Chr1.53	brown	0.81236
evm.TU.Chr1.533	EVM_prediction_Chr1.533	turquoise	0.895
evm.TU.Chr1.534	EVM_prediction_Chr1.534	blue	0.92674
evm.TU.Chr1.539	EVM_prediction_Chr1.539	turquoise	-0.32311
evm.TU.Chr1.540	EVM_prediction_Chr1.540	turquoise	0.95713
evm.TU.Chr1.545	EVM_prediction_Chr1.545	brown	-0.68784
evm.TU.Chr1.55	EVM_prediction_Chr1.55	turquoise	-0.91436
evm.TU.Chr1.556	EVM_prediction_Chr1.556	turquoise	0.85189
evm.TU.Chr1.56	EVM_prediction_Chr1.56	purple	0.68257
evm.TU.Chr1.561	EVM_prediction_Chr1.561	black	-0.60322
evm.TU.Chr1.564	EVM_prediction_Chr1.564	turquoise	0.71997
evm.TU.Chr1.566	EVM_prediction_Chr1.566	turquoise	0.54075
evm.TU.Chr1.574	EVM_prediction_Chr1.574	turquoise	0.87072
evm.TU.Chr1.58	EVM_prediction_Chr1.58	turquoise	0.76192
evm.TU.Chr1.580	EVM_prediction_Chr1.580	turquoise	0.75779
evm.TU.Chr1.581	EVM_prediction_Chr1.581	turquoise	0.78392
evm.TU.Chr1.582	EVM_prediction_Chr1.582	turquoise	0.92927
evm.TU.Chr1.588_evm.TU.Chr1.589	MERGED%3A%20EVM_prediction_Chr1.588%3B%20EVM_prediction_Chr1.589	midnightblue	0.85209
evm.TU.Chr1.59	EVM_prediction_Chr1.59	brown	0.85665
evm.TU.Chr1.592	EVM_prediction_Chr1.592	turquoise	0.84932
evm.TU.Chr1.596	EVM_prediction_Chr1.596	black	0.975
evm.TU.Chr1.597	EVM_prediction_Chr1.597	red	0.76199
evm.TU.Chr1.60	EVM_prediction_Chr1.60	salmon	-0.58074
evm.TU.Chr1.603	EVM_prediction_Chr1.603	turquoise	0.85064
evm.TU.Chr1.606	EVM_prediction_Chr1.606	turquoise	0.47977
evm.TU.Chr1.610	EVM_prediction_Chr1.610	turquoise	0.81649
evm.TU.Chr1.611	EVM_prediction_Chr1.611	blue	0.49064
evm.TU.Chr1.612	EVM_prediction_Chr1.612	turquoise	0.52821
evm.TU.Chr1.617	EVM_prediction_Chr1.617	blue	-0.96218
evm.TU.Chr1.62	EVM_prediction_Chr1.62	turquoise	-0.65365
evm.TU.Chr1.620	EVM_prediction_Chr1.620	lightyellow	0.83683
evm.TU.Chr1.623	EVM_prediction_Chr1.623	midnightblue	-0.68116
evm.TU.Chr1.624	EVM_prediction_Chr1.624	magenta	0.7595
evm.TU.Chr1.636	EVM_prediction_Chr1.636	cyan	0.81696
evm.TU.Chr1.638	EVM_prediction_Chr1.638	turquoise	0.73254
evm.TU.Chr1.639	EVM_prediction_Chr1.639	turquoise	0.71551
evm.TU.Chr1.640	EVM_prediction_Chr1.640	yellow	0.74415
evm.TU.Chr1.645	EVM_prediction_Chr1.645	turquoise	-0.84042
evm.TU.Chr1.649	EVM_prediction_Chr1.649	turquoise	0.88542
evm.TU.Chr1.65	EVM_prediction_Chr1.65	tan	-0.69394
evm.TU.Chr1.654	EVM_prediction_Chr1.654	turquoise	-0.4322
evm.TU.Chr1.66	EVM_prediction_Chr1.66	blue	-0.51416
evm.TU.Chr1.664	EVM_prediction_Chr1.664	yellow	-0.78342
evm.TU.Chr1.670	EVM_prediction_Chr1.670	black	0.86297
evm.TU.Chr1.682	EVM_prediction_Chr1.682	greenyellow	0.88825
evm.TU.Chr1.684	EVM_prediction_Chr1.684	lightcyan	-0.82343
evm.TU.Chr1.696	EVM_prediction_Chr1.696	blue	0.52044
evm.TU.Chr1.697	EVM_prediction_Chr1.697	tan	0.88222
evm.TU.Chr1.699	EVM_prediction_Chr1.699	brown	-0.81178
evm.TU.Chr1.702	EVM_prediction_Chr1.702	blue	0.89999
evm.TU.Chr1.703	EVM_prediction_Chr1.703	turquoise	-0.94918
evm.TU.Chr1.704	EVM_prediction_Chr1.704	cyan	-0.77403
evm.TU.Chr1.705	EVM_prediction_Chr1.705	brown	0.76771
evm.TU.Chr1.71	EVM_prediction_Chr1.71	turquoise	-0.54937
evm.TU.Chr1.710	EVM_prediction_Chr1.710	brown	0.75252
evm.TU.Chr1.712	EVM_prediction_Chr1.712	turquoise	-0.71926
evm.TU.Chr1.713	EVM_prediction_Chr1.713	turquoise	-0.79262
evm.TU.Chr1.720	EVM_prediction_Chr1.720	turquoise	0.70815
evm.TU.Chr1.723	EVM_prediction_Chr1.723	lightcyan	0.80746
evm.TU.Chr1.725	EVM_prediction_Chr1.725	turquoise	-0.82436
evm.TU.Chr1.728	EVM_prediction_Chr1.728	blue	-0.88057
evm.TU.Chr1.729	EVM_prediction_Chr1.729	turquoise	0.94399
evm.TU.Chr1.732	EVM_prediction_Chr1.732	turquoise	-0.65885
evm.TU.Chr1.735	EVM_prediction_Chr1.735	pink	-0.7888
evm.TU.Chr1.743	EVM_prediction_Chr1.743	grey60	0.82061
evm.TU.Chr1.745	EVM_prediction_Chr1.745	black	0.7815
evm.TU.Chr1.746	EVM_prediction_Chr1.746	black	0.88479
evm.TU.Chr1.747	EVM_prediction_Chr1.747	lightgreen	-0.83827
evm.TU.Chr1.749	EVM_prediction_Chr1.749	green	-0.71818
evm.TU.Chr1.75	EVM_prediction_Chr1.75	brown	0.94554
evm.TU.Chr1.752	EVM_prediction_Chr1.752	turquoise	0.76475
evm.TU.Chr1.753	EVM_prediction_Chr1.753	turquoise	0.88155
evm.TU.Chr1.758	EVM_prediction_Chr1.758	turquoise	-0.38541
evm.TU.Chr1.761	EVM_prediction_Chr1.761	turquoise	0.77343
evm.TU.Chr1.767	EVM_prediction_Chr1.767	turquoise	0.84745
evm.TU.Chr1.775	EVM_prediction_Chr1.775	turquoise	0.30971
evm.TU.Chr1.779	EVM_prediction_Chr1.779	turquoise	-0.70503
evm.TU.Chr1.782	EVM_prediction_Chr1.782	turquoise	0.76882
evm.TU.Chr1.785	EVM_prediction_Chr1.785	turquoise	-0.77586
evm.TU.Chr1.798	EVM_prediction_Chr1.798	turquoise	0.92015
evm.TU.Chr1.799	EVM_prediction_Chr1.799	lightcyan	-0.71065
evm.TU.Chr1.8	EVM_prediction_Chr1.8	lightyellow	0.6037
evm.TU.Chr1.803	EVM_prediction_Chr1.803	turquoise	0.79338
evm.TU.Chr1.805	EVM_prediction_Chr1.805	turquoise	0.77614
evm.TU.Chr1.807	EVM_prediction_Chr1.807	purple	-0.61306
evm.TU.Chr1.811	EVM_prediction_Chr1.811	midnightblue	0.76263
evm.TU.Chr1.815	EVM_prediction_Chr1.815	blue	0.85686
evm.TU.Chr1.819	EVM_prediction_Chr1.819	turquoise	0.63354
evm.TU.Chr1.824	EVM_prediction_Chr1.824	turquoise	0.30846
evm.TU.Chr1.828	EVM_prediction_Chr1.828	turquoise	-0.80981
evm.TU.Chr1.842	EVM_prediction_Chr1.842	green	0.59562
evm.TU.Chr1.845	EVM_prediction_Chr1.845	turquoise	0.80355
evm.TU.Chr1.846	EVM_prediction_Chr1.846	turquoise	-0.81149
evm.TU.Chr1.847	EVM_prediction_Chr1.847	turquoise	-0.91626
evm.TU.Chr1.85	EVM_prediction_Chr1.85	turquoise	0.4964
evm.TU.Chr1.855	EVM_prediction_Chr1.855	turquoise	0.91957
evm.TU.Chr1.859	EVM_prediction_Chr1.859	turquoise	0.82573
evm.TU.Chr1.860	EVM_prediction_Chr1.860	turquoise	0.88512
evm.TU.Chr1.861	EVM_prediction_Chr1.861	turquoise	0.95736
evm.TU.Chr1.862	EVM_prediction_Chr1.862	yellow	0.83251
evm.TU.Chr1.866	EVM_prediction_Chr1.866	green	0.65988
evm.TU.Chr1.873	EVM_prediction_Chr1.873	green	-0.71835
evm.TU.Chr1.88	EVM_prediction_Chr1.88	turquoise	-0.98328
evm.TU.Chr1.883	EVM_prediction_Chr1.883	turquoise	-0.6588
evm.TU.Chr1.885	EVM_prediction_Chr1.885	turquoise	-0.5506
evm.TU.Chr1.899	EVM_prediction_Chr1.899	turquoise	0.79464
evm.TU.Chr1.900	EVM_prediction_Chr1.900	turquoise	-0.76494
evm.TU.Chr1.910	EVM_prediction_Chr1.910	turquoise	-0.66263
evm.TU.Chr1.911	EVM_prediction_Chr1.911	turquoise	0.59978
evm.TU.Chr1.914	EVM_prediction_Chr1.914	turquoise	0.64479
evm.TU.Chr1.915	EVM_prediction_Chr1.915	turquoise	0.84738
evm.TU.Chr1.916	EVM_prediction_Chr1.916	turquoise	0.81973
evm.TU.Chr1.919	EVM_prediction_Chr1.919	turquoise	-0.58426
evm.TU.Chr1.92	EVM_prediction_Chr1.92	turquoise	0.83295
evm.TU.Chr1.920	EVM_prediction_Chr1.920	turquoise	0.55983
evm.TU.Chr1.921	EVM_prediction_Chr1.921	turquoise	0.97281
evm.TU.Chr1.938	EVM_prediction_Chr1.938	blue	0.79435
evm.TU.Chr1.944	EVM_prediction_Chr1.944	blue	-0.80791
evm.TU.Chr1.948	EVM_prediction_Chr1.948	black	0.9533
evm.TU.Chr1.971	EVM_prediction_Chr1.971	brown	0.77896
evm.TU.Chr1.976	EVM_prediction_Chr1.976	turquoise	-0.67974
evm.TU.Chr1.978	EVM_prediction_Chr1.978	yellow	0.78236
evm.TU.Chr1.979	EVM_prediction_Chr1.979	green	-0.77657
evm.TU.Chr1.982	EVM_prediction_Chr1.982	turquoise	-0.85724
evm.TU.Chr1.98_evm.TU.Chr1.99	MERGED%3A%20EVM_prediction_Chr1.98%3B%20EVM_prediction_Chr1.99	turquoise	0.45141
evm.TU.Chr1.990	EVM_prediction_Chr1.990	blue	-0.92713
evm.TU.Chr1.992	EVM_prediction_Chr1.992	blue	-0.56572
evm.TU.Chr1.994	EVM_prediction_Chr1.994	black	0.94243
evm.TU.Chr1.995	EVM_prediction_Chr1.995	turquoise	-0.52255
evm.TU.Chr1.996	EVM_prediction_Chr1.996	turquoise	0.77891
evm.TU.Chr2.1011	EVM_prediction_Chr2.1011	turquoise	0.79205
evm.TU.Chr2.102	EVM_prediction_Chr2.102	turquoise	0.60291
evm.TU.Chr2.1023	EVM_prediction_Chr2.1023	turquoise	0.95859
evm.TU.Chr2.1032	EVM_prediction_Chr2.1032	turquoise	0.82548
evm.TU.Chr2.1034	EVM_prediction_Chr2.1034	turquoise	0.84352
evm.TU.Chr2.1035	EVM_prediction_Chr2.1035	pink	-0.85368
evm.TU.Chr2.1036	EVM_prediction_Chr2.1036	turquoise	0.94984
evm.TU.Chr2.104	EVM_prediction_Chr2.104	turquoise	0.74608
evm.TU.Chr2.1040	EVM_prediction_Chr2.1040	turquoise	0.95317
evm.TU.Chr2.1042	EVM_prediction_Chr2.1042	turquoise	-0.62612
evm.TU.Chr2.1048	EVM_prediction_Chr2.1048	yellow	0.8528
evm.TU.Chr2.1050	EVM_prediction_Chr2.1050	turquoise	0.64232
evm.TU.Chr2.1058	EVM_prediction_Chr2.1058	turquoise	0.86786
evm.TU.Chr2.1064	EVM_prediction_Chr2.1064	turquoise	0.57448
evm.TU.Chr2.1065	EVM_prediction_Chr2.1065	turquoise	-0.78039
evm.TU.Chr2.1069	EVM_prediction_Chr2.1069	royalblue	-0.92415
evm.TU.Chr2.1073	EVM_prediction_Chr2.1073	turquoise	0.58161
evm.TU.Chr2.1080	EVM_prediction_Chr2.1080	grey60	0.93415
evm.TU.Chr2.1082	EVM_prediction_Chr2.1082	blue	0.8259
evm.TU.Chr2.1083	EVM_prediction_Chr2.1083	brown	-0.7656
evm.TU.Chr2.1086	EVM_prediction_Chr2.1086	yellow	0.94327
evm.TU.Chr2.1088	EVM_prediction_Chr2.1088	turquoise	0.95258
evm.TU.Chr2.1089	EVM_prediction_Chr2.1089	red	0.90333
evm.TU.Chr2.1091	EVM_prediction_Chr2.1091	turquoise	0.79223
evm.TU.Chr2.1094	EVM_prediction_Chr2.1094	midnightblue	0.74528
evm.TU.Chr2.1102	EVM_prediction_Chr2.1102	turquoise	0.68647
evm.TU.Chr2.1103	EVM_prediction_Chr2.1103	brown	0.46417
evm.TU.Chr2.1106	EVM_prediction_Chr2.1106	red	0.71638
evm.TU.Chr2.1109	EVM_prediction_Chr2.1109	turquoise	0.42088
evm.TU.Chr2.111	EVM_prediction_Chr2.111	salmon	-0.94574
evm.TU.Chr2.1112	EVM_prediction_Chr2.1112	turquoise	0.80253
evm.TU.Chr2.1115	EVM_prediction_Chr2.1115	blue	-0.82455
evm.TU.Chr2.1116	EVM_prediction_Chr2.1116	turquoise	0.62325
evm.TU.Chr2.1121	EVM_prediction_Chr2.1121	midnightblue	0.82253
evm.TU.Chr2.1125	EVM_prediction_Chr2.1125	turquoise	-0.91842
evm.TU.Chr2.1126	EVM_prediction_Chr2.1126	turquoise	-0.55834
evm.TU.Chr2.1128	EVM_prediction_Chr2.1128	cyan	0.94148
evm.TU.Chr2.113	EVM_prediction_Chr2.113	brown	0.66795
evm.TU.Chr2.1132	EVM_prediction_Chr2.1132	turquoise	-0.72374
evm.TU.Chr2.1137	EVM_prediction_Chr2.1137	turquoise	0.94251
evm.TU.Chr2.1138	EVM_prediction_Chr2.1138	turquoise	0.81871
evm.TU.Chr2.1155	EVM_prediction_Chr2.1155	turquoise	0.96446
evm.TU.Chr2.1156	EVM_prediction_Chr2.1156	turquoise	-0.46904
evm.TU.Chr2.1157	EVM_prediction_Chr2.1157	turquoise	-0.60567
evm.TU.Chr2.1162	EVM_prediction_Chr2.1162	turquoise	-0.40868
evm.TU.Chr2.1165	EVM_prediction_Chr2.1165	turquoise	0.62168
evm.TU.Chr2.1172	EVM_prediction_Chr2.1172	lightyellow	-0.82519
evm.TU.Chr2.1176	EVM_prediction_Chr2.1176	turquoise	0.8116
evm.TU.Chr2.1179	EVM_prediction_Chr2.1179	turquoise	0.85593
evm.TU.Chr2.118	EVM_prediction_Chr2.118	turquoise	0.80472
evm.TU.Chr2.1180	EVM_prediction_Chr2.1180	turquoise	0.89654
evm.TU.Chr2.1185	EVM_prediction_Chr2.1185	turquoise	0.88867
evm.TU.Chr2.1186	EVM_prediction_Chr2.1186	turquoise	0.84883
evm.TU.Chr2.1192	EVM_prediction_Chr2.1192	black	0.79183
evm.TU.Chr2.1195	EVM_prediction_Chr2.1195	turquoise	0.94702
evm.TU.Chr2.1197	EVM_prediction_Chr2.1197	turquoise	0.70111
evm.TU.Chr2.12	EVM_prediction_Chr2.12	turquoise	0.90015
evm.TU.Chr2.1206	EVM_prediction_Chr2.1206	brown	0.63571
evm.TU.Chr2.1209	EVM_prediction_Chr2.1209	yellow	0.80413
evm.TU.Chr2.1210	EVM_prediction_Chr2.1210	turquoise	0.95686
evm.TU.Chr2.1213	EVM_prediction_Chr2.1213	turquoise	0.77524
evm.TU.Chr2.1219	EVM_prediction_Chr2.1219	greenyellow	0.9293
evm.TU.Chr2.122	EVM_prediction_Chr2.122	turquoise	-0.78702
evm.TU.Chr2.1220	EVM_prediction_Chr2.1220	turquoise	0.82136
evm.TU.Chr2.1226	EVM_prediction_Chr2.1226	brown	-0.59187
evm.TU.Chr2.1227	EVM_prediction_Chr2.1227	turquoise	0.56524
evm.TU.Chr2.1229	EVM_prediction_Chr2.1229	turquoise	-0.66759
evm.TU.Chr2.1233	EVM_prediction_Chr2.1233	turquoise	0.91404
evm.TU.Chr2.1235	EVM_prediction_Chr2.1235	turquoise	0.90072
evm.TU.Chr2.1236	EVM_prediction_Chr2.1236	red	0.57661
evm.TU.Chr2.1249	EVM_prediction_Chr2.1249	turquoise	0.72953
evm.TU.Chr2.1250	EVM_prediction_Chr2.1250	turquoise	0.827
evm.TU.Chr2.1261	EVM_prediction_Chr2.1261	turquoise	0.93139
evm.TU.Chr2.1262	EVM_prediction_Chr2.1262	turquoise	0.75785
evm.TU.Chr2.1265	EVM_prediction_Chr2.1265	turquoise	0.73231
evm.TU.Chr2.1274	EVM_prediction_Chr2.1274	turquoise	0.82846
evm.TU.Chr2.1279	EVM_prediction_Chr2.1279	turquoise	-0.88052
evm.TU.Chr2.128	EVM_prediction_Chr2.128	turquoise	0.59691
evm.TU.Chr2.1282	EVM_prediction_Chr2.1282	turquoise	0.89906
evm.TU.Chr2.1283	EVM_prediction_Chr2.1283	turquoise	0.91304
evm.TU.Chr2.1284	EVM_prediction_Chr2.1284	turquoise	-0.31237
evm.TU.Chr2.1288	EVM_prediction_Chr2.1288	turquoise	0.75845
evm.TU.Chr2.1292	EVM_prediction_Chr2.1292	turquoise	0.17695
evm.TU.Chr2.1297	EVM_prediction_Chr2.1297	turquoise	-0.67602
evm.TU.Chr2.1300	EVM_prediction_Chr2.1300	turquoise	0.76359
evm.TU.Chr2.1306	EVM_prediction_Chr2.1306	brown	-0.79043
evm.TU.Chr2.1309	EVM_prediction_Chr2.1309	turquoise	0.68435
evm.TU.Chr2.1314	EVM_prediction_Chr2.1314	turquoise	0.89191
evm.TU.Chr2.1333	EVM_prediction_Chr2.1333	turquoise	0.96825
evm.TU.Chr2.1336	EVM_prediction_Chr2.1336	turquoise	0.60905
evm.TU.Chr2.1345	EVM_prediction_Chr2.1345	tan	0.75061
evm.TU.Chr2.1352	EVM_prediction_Chr2.1352	turquoise	0.56242
evm.TU.Chr2.1353	EVM_prediction_Chr2.1353	turquoise	-0.48588
evm.TU.Chr2.1354	EVM_prediction_Chr2.1354	pink	0.92232
evm.TU.Chr2.1359	EVM_prediction_Chr2.1359	green	0.89904
evm.TU.Chr2.1361	EVM_prediction_Chr2.1361	turquoise	0.81091
evm.TU.Chr2.1362	EVM_prediction_Chr2.1362	turquoise	0.90744
evm.TU.Chr2.1363	EVM_prediction_Chr2.1363	turquoise	-0.86847
evm.TU.Chr2.1364	EVM_prediction_Chr2.1364	turquoise	0.64906
evm.TU.Chr2.1369	EVM_prediction_Chr2.1369	turquoise	0.82916
evm.TU.Chr2.1370	EVM_prediction_Chr2.1370	turquoise	-0.44253
evm.TU.Chr2.1371	EVM_prediction_Chr2.1371	turquoise	0.40757
evm.TU.Chr2.1372	EVM_prediction_Chr2.1372	turquoise	0.9703
evm.TU.Chr2.1382	EVM_prediction_Chr2.1382	darkred	0.89166
evm.TU.Chr2.1386	EVM_prediction_Chr2.1386	pink	0.82906
evm.TU.Chr2.1401	EVM_prediction_Chr2.1401	tan	0.85229
evm.TU.Chr2.1404	EVM_prediction_Chr2.1404	turquoise	0.6531
evm.TU.Chr2.1405	EVM_prediction_Chr2.1405	turquoise	0.70903
evm.TU.Chr2.1408	EVM_prediction_Chr2.1408	turquoise	0.95506
evm.TU.Chr2.1409	EVM_prediction_Chr2.1409	turquoise	-0.54957
evm.TU.Chr2.1411	EVM_prediction_Chr2.1411	tan	0.93469
evm.TU.Chr2.1413	EVM_prediction_Chr2.1413	turquoise	0.34113
evm.TU.Chr2.1417	EVM_prediction_Chr2.1417	green	-0.81201
evm.TU.Chr2.1418	EVM_prediction_Chr2.1418	turquoise	-0.93545
evm.TU.Chr2.1426	EVM_prediction_Chr2.1426	cyan	0.85076
evm.TU.Chr2.143	EVM_prediction_Chr2.143	turquoise	0.36632
evm.TU.Chr2.1446	EVM_prediction_Chr2.1446	turquoise	0.59957
evm.TU.Chr2.1450	EVM_prediction_Chr2.1450	blue	0.48195
evm.TU.Chr2.1453	EVM_prediction_Chr2.1453	yellow	0.91159
evm.TU.Chr2.1455	EVM_prediction_Chr2.1455	brown	0.87276
evm.TU.Chr2.1458	EVM_prediction_Chr2.1458	turquoise	0.91184
evm.TU.Chr2.146	EVM_prediction_Chr2.146	grey60	0.85559
evm.TU.Chr2.1467	EVM_prediction_Chr2.1467	turquoise	-0.3915
evm.TU.Chr2.147	EVM_prediction_Chr2.147	turquoise	-0.86979
evm.TU.Chr2.1470	EVM_prediction_Chr2.1470	turquoise	0.86061
evm.TU.Chr2.1476	EVM_prediction_Chr2.1476	yellow	0.94154
evm.TU.Chr2.1481	EVM_prediction_Chr2.1481	blue	0.83155
evm.TU.Chr2.1485	EVM_prediction_Chr2.1485	turquoise	0.93473
evm.TU.Chr2.1492	EVM_prediction_Chr2.1492	turquoise	0.77069
evm.TU.Chr2.1504_evm.TU.Chr2.1505	MERGED%3A%20EVM_prediction_Chr2.1504%3B%20EVM_prediction_Chr2.1505	turquoise	0.7332
evm.TU.Chr2.1507	EVM_prediction_Chr2.1507	turquoise	0.86723
evm.TU.Chr2.1508	EVM_prediction_Chr2.1508	brown	-0.67085
evm.TU.Chr2.1512	EVM_prediction_Chr2.1512	lightyellow	-0.62332
evm.TU.Chr2.1515	EVM_prediction_Chr2.1515	brown	0.85269
evm.TU.Chr2.1516	EVM_prediction_Chr2.1516	turquoise	0.7781
evm.TU.Chr2.1517	EVM_prediction_Chr2.1517	turquoise	0.64118
evm.TU.Chr2.152	EVM_prediction_Chr2.152	brown	0.87823
evm.TU.Chr2.1520	EVM_prediction_Chr2.1520	turquoise	0.51583
evm.TU.Chr2.1522	EVM_prediction_Chr2.1522	brown	0.87786
evm.TU.Chr2.1527	EVM_prediction_Chr2.1527	green	0.77095
evm.TU.Chr2.1531	EVM_prediction_Chr2.1531	turquoise	0.92748
evm.TU.Chr2.1533	EVM_prediction_Chr2.1533	turquoise	0.829
evm.TU.Chr2.1538	EVM_prediction_Chr2.1538	turquoise	0.83352
evm.TU.Chr2.1541	EVM_prediction_Chr2.1541	turquoise	0.56052
evm.TU.Chr2.1553	EVM_prediction_Chr2.1553	turquoise	0.64427
evm.TU.Chr2.1555	EVM_prediction_Chr2.1555	yellow	0.44177
evm.TU.Chr2.1560	EVM_prediction_Chr2.1560	turquoise	0.86611
evm.TU.Chr2.1574	EVM_prediction_Chr2.1574	turquoise	0.87604
evm.TU.Chr2.1576	EVM_prediction_Chr2.1576	midnightblue	-0.94019
evm.TU.Chr2.1577	EVM_prediction_Chr2.1577	blue	0.83153
evm.TU.Chr2.158	EVM_prediction_Chr2.158	turquoise	0.75405
evm.TU.Chr2.1584	EVM_prediction_Chr2.1584	pink	0.8796
evm.TU.Chr2.1586	EVM_prediction_Chr2.1586	magenta	0.38477
evm.TU.Chr2.1588	EVM_prediction_Chr2.1588	red	0.90206
evm.TU.Chr2.1590	EVM_prediction_Chr2.1590	grey60	-0.87464
evm.TU.Chr2.1591	EVM_prediction_Chr2.1591	magenta	0.68025
evm.TU.Chr2.1593	EVM_prediction_Chr2.1593	turquoise	0.96704
evm.TU.Chr2.1596	EVM_prediction_Chr2.1596	turquoise	0.68329
evm.TU.Chr2.1604	EVM_prediction_Chr2.1604	turquoise	0.90948
evm.TU.Chr2.1622	EVM_prediction_Chr2.1622	turquoise	0.5092
evm.TU.Chr2.1624	EVM_prediction_Chr2.1624	turquoise	-0.58586
evm.TU.Chr2.1625_evm.TU.Chr2.1626	MERGED%3A%20EVM_prediction_Chr2.1625%3B%20EVM_prediction_Chr2.1626	turquoise	-0.62562
evm.TU.Chr2.1627	EVM_prediction_Chr2.1627	yellow	0.78054
evm.TU.Chr2.1635	EVM_prediction_Chr2.1635	brown	0.46194
evm.TU.Chr2.1637	EVM_prediction_Chr2.1637	turquoise	-0.95773
evm.TU.Chr2.164	EVM_prediction_Chr2.164	turquoise	0.5353
evm.TU.Chr2.1640	EVM_prediction_Chr2.1640	turquoise	0.67578
evm.TU.Chr2.1644	EVM_prediction_Chr2.1644	turquoise	0.7541
evm.TU.Chr2.1647	EVM_prediction_Chr2.1647	turquoise	-0.44341
evm.TU.Chr2.1648	EVM_prediction_Chr2.1648	yellow	-0.7183
evm.TU.Chr2.1654	EVM_prediction_Chr2.1654	turquoise	0.97788
evm.TU.Chr2.1660	EVM_prediction_Chr2.1660	turquoise	0.37066
evm.TU.Chr2.1661	EVM_prediction_Chr2.1661	turquoise	0.47508
evm.TU.Chr2.1663	EVM_prediction_Chr2.1663	turquoise	0.75149
evm.TU.Chr2.1664	EVM_prediction_Chr2.1664	turquoise	0.91462
evm.TU.Chr2.1666	EVM_prediction_Chr2.1666	tan	0.78154
evm.TU.Chr2.1667	EVM_prediction_Chr2.1667	blue	0.83751
evm.TU.Chr2.1676	EVM_prediction_Chr2.1676	yellow	0.66514
evm.TU.Chr2.1678	EVM_prediction_Chr2.1678	turquoise	0.84528
evm.TU.Chr2.168	EVM_prediction_Chr2.168	yellow	0.73269
evm.TU.Chr2.1680	EVM_prediction_Chr2.1680	turquoise	0.58477
evm.TU.Chr2.1683	EVM_prediction_Chr2.1683	turquoise	0.79422
evm.TU.Chr2.1694	EVM_prediction_Chr2.1694	turquoise	0.87738
evm.TU.Chr2.1696	EVM_prediction_Chr2.1696	turquoise	0.87106
evm.TU.Chr2.1697	EVM_prediction_Chr2.1697	brown	-0.60315
evm.TU.Chr2.1698	EVM_prediction_Chr2.1698	turquoise	-0.70872
evm.TU.Chr2.1700_evm.TU.Chr2.1701	MERGED%3A%20EVM_prediction_Chr2.1700%3B%20EVM_prediction_Chr2.1701	green	0.85159
evm.TU.Chr2.1715	EVM_prediction_Chr2.1715	turquoise	-0.96899
evm.TU.Chr2.1719	EVM_prediction_Chr2.1719	green	-0.82938
evm.TU.Chr2.1722	EVM_prediction_Chr2.1722	turquoise	0.6675
evm.TU.Chr2.1725	EVM_prediction_Chr2.1725	lightyellow	0.8918
evm.TU.Chr2.1728	EVM_prediction_Chr2.1728	turquoise	0.82338
evm.TU.Chr2.173	EVM_prediction_Chr2.173	turquoise	0.72483
evm.TU.Chr2.174	EVM_prediction_Chr2.174	turquoise	0.79506
evm.TU.Chr2.1743	EVM_prediction_Chr2.1743	turquoise	0.65774
evm.TU.Chr2.1751	EVM_prediction_Chr2.1751	cyan	0.93129
evm.TU.Chr2.1756	EVM_prediction_Chr2.1756	brown	0.84384
evm.TU.Chr2.1766	EVM_prediction_Chr2.1766	turquoise	0.81489
evm.TU.Chr2.177	EVM_prediction_Chr2.177	turquoise	0.53015
evm.TU.Chr2.1775	EVM_prediction_Chr2.1775	turquoise	0.91361
evm.TU.Chr2.1783	EVM_prediction_Chr2.1783	turquoise	0.85179
evm.TU.Chr2.1784	EVM_prediction_Chr2.1784	turquoise	0.90075
evm.TU.Chr2.1789	EVM_prediction_Chr2.1789	turquoise	-0.69695
evm.TU.Chr2.1790	EVM_prediction_Chr2.1790	brown	0.92605
evm.TU.Chr2.1799	EVM_prediction_Chr2.1799	green	0.68321
evm.TU.Chr2.180	EVM_prediction_Chr2.180	brown	-0.84569
evm.TU.Chr2.1803	EVM_prediction_Chr2.1803	turquoise	0.5585
evm.TU.Chr2.1804	EVM_prediction_Chr2.1804	green	0.81629
evm.TU.Chr2.1806_evm.TU.Chr2.1807	MERGED%3A%20EVM_prediction_Chr2.1806%3B%20EVM_prediction_Chr2.1807	turquoise	-0.69294
evm.TU.Chr2.1808	EVM_prediction_Chr2.1808	turquoise	-0.83707
evm.TU.Chr2.181	EVM_prediction_Chr2.181	turquoise	0.47326
evm.TU.Chr2.1815	EVM_prediction_Chr2.1815	turquoise	0.81761
evm.TU.Chr2.1822	EVM_prediction_Chr2.1822	brown	0.69699
evm.TU.Chr2.1823	EVM_prediction_Chr2.1823	turquoise	-0.45544
evm.TU.Chr2.1829	EVM_prediction_Chr2.1829	red	-0.37516
evm.TU.Chr2.1833	EVM_prediction_Chr2.1833	turquoise	0.97178
evm.TU.Chr2.1834	EVM_prediction_Chr2.1834	turquoise	-0.86113
evm.TU.Chr2.1836	EVM_prediction_Chr2.1836	blue	0.84297
evm.TU.Chr2.1839	EVM_prediction_Chr2.1839	yellow	-0.76074
evm.TU.Chr2.1841	EVM_prediction_Chr2.1841	turquoise	0.94268
evm.TU.Chr2.1842	EVM_prediction_Chr2.1842	turquoise	0.45417
evm.TU.Chr2.1843	EVM_prediction_Chr2.1843	royalblue	-0.80015
evm.TU.Chr2.1844	EVM_prediction_Chr2.1844	turquoise	0.95139
evm.TU.Chr2.1848	EVM_prediction_Chr2.1848	turquoise	0.70379
evm.TU.Chr2.1849	EVM_prediction_Chr2.1849	blue	-0.66987
evm.TU.Chr2.185	EVM_prediction_Chr2.185	turquoise	0.78997
evm.TU.Chr2.1850	EVM_prediction_Chr2.1850	turquoise	0.90808
evm.TU.Chr2.1851	EVM_prediction_Chr2.1851	turquoise	-0.96535
evm.TU.Chr2.1855	EVM_prediction_Chr2.1855	turquoise	-0.626
evm.TU.Chr2.1863	EVM_prediction_Chr2.1863	turquoise	-0.52897
evm.TU.Chr2.1864	EVM_prediction_Chr2.1864	turquoise	0.81168
evm.TU.Chr2.1865	EVM_prediction_Chr2.1865	salmon	-0.81857
evm.TU.Chr2.1867	EVM_prediction_Chr2.1867	turquoise	0.25071
evm.TU.Chr2.1871	EVM_prediction_Chr2.1871	yellow	0.93922
evm.TU.Chr2.1877	EVM_prediction_Chr2.1877	turquoise	0.78406
evm.TU.Chr2.188	EVM_prediction_Chr2.188	greenyellow	-0.81728
evm.TU.Chr2.1880	EVM_prediction_Chr2.1880	turquoise	-0.85542
evm.TU.Chr2.1881	EVM_prediction_Chr2.1881	turquoise	-0.5887
evm.TU.Chr2.1882	EVM_prediction_Chr2.1882	black	0.73843
evm.TU.Chr2.1887	EVM_prediction_Chr2.1887	turquoise	0.33012
evm.TU.Chr2.1891	EVM_prediction_Chr2.1891	turquoise	0.53024
evm.TU.Chr2.1896	EVM_prediction_Chr2.1896	black	0.85832
evm.TU.Chr2.1900	EVM_prediction_Chr2.1900	turquoise	0.8564
evm.TU.Chr2.1901	EVM_prediction_Chr2.1901	turquoise	-0.94634
evm.TU.Chr2.1905	EVM_prediction_Chr2.1905	black	0.84787
evm.TU.Chr2.1907	EVM_prediction_Chr2.1907	brown	-0.87875
evm.TU.Chr2.1914	EVM_prediction_Chr2.1914	brown	0.9024
evm.TU.Chr2.1916	EVM_prediction_Chr2.1916	green	-0.80555
evm.TU.Chr2.1919	EVM_prediction_Chr2.1919	turquoise	0.94075
evm.TU.Chr2.1921	EVM_prediction_Chr2.1921	turquoise	-0.80326
evm.TU.Chr2.1922	EVM_prediction_Chr2.1922	turquoise	-0.75986
evm.TU.Chr2.1924	EVM_prediction_Chr2.1924	turquoise	0.97506
evm.TU.Chr2.1927	EVM_prediction_Chr2.1927	turquoise	0.69221
evm.TU.Chr2.1928	EVM_prediction_Chr2.1928	turquoise	0.49745
evm.TU.Chr2.193	EVM_prediction_Chr2.193	turquoise	0.80964
evm.TU.Chr2.1932	EVM_prediction_Chr2.1932	turquoise	0.79048
evm.TU.Chr2.1937	EVM_prediction_Chr2.1937	blue	0.69662
evm.TU.Chr2.1938	EVM_prediction_Chr2.1938	yellow	0.89001
evm.TU.Chr2.1939	EVM_prediction_Chr2.1939	turquoise	0.84449
evm.TU.Chr2.194	EVM_prediction_Chr2.194	midnightblue	-0.72072
evm.TU.Chr2.1943	EVM_prediction_Chr2.1943	turquoise	0.65914
evm.TU.Chr2.195	EVM_prediction_Chr2.195	darkred	0.87603
evm.TU.Chr2.1961	EVM_prediction_Chr2.1961	black	0.89898
evm.TU.Chr2.1967	EVM_prediction_Chr2.1967	turquoise	0.85267
evm.TU.Chr2.197	EVM_prediction_Chr2.197	blue	-0.75996
evm.TU.Chr2.1979	EVM_prediction_Chr2.1979	brown	0.75725
evm.TU.Chr2.1981	EVM_prediction_Chr2.1981	brown	0.84255
evm.TU.Chr2.1982_evm.TU.Chr2.1983	MERGED%3A%20EVM_prediction_Chr2.1982%3B%20EVM_prediction_Chr2.1983	turquoise	0.75326
evm.TU.Chr2.1984	EVM_prediction_Chr2.1984	turquoise	0.8549
evm.TU.Chr2.1987	EVM_prediction_Chr2.1987	turquoise	0.33791
evm.TU.Chr2.199	EVM_prediction_Chr2.199	turquoise	0.88802
evm.TU.Chr2.1997	EVM_prediction_Chr2.1997	cyan	0.79446
evm.TU.Chr2.1999	EVM_prediction_Chr2.1999	pink	0.65763
evm.TU.Chr2.2	EVM_prediction_Chr2.2	turquoise	-0.92602
evm.TU.Chr2.20	EVM_prediction_Chr2.20	turquoise	0.84179
evm.TU.Chr2.2001	EVM_prediction_Chr2.2001	turquoise	0.53436
evm.TU.Chr2.2003	EVM_prediction_Chr2.2003	pink	0.73211
evm.TU.Chr2.2010	EVM_prediction_Chr2.2010	brown	-0.9499
evm.TU.Chr2.2016	EVM_prediction_Chr2.2016	brown	0.91957
evm.TU.Chr2.202	EVM_prediction_Chr2.202	turquoise	0.6535
evm.TU.Chr2.2023	EVM_prediction_Chr2.2023	turquoise	0.71679
evm.TU.Chr2.2024	EVM_prediction_Chr2.2024	turquoise	-0.84031
evm.TU.Chr2.2032	EVM_prediction_Chr2.2032	grey60	0.62415
evm.TU.Chr2.2033	EVM_prediction_Chr2.2033	turquoise	0.9096
evm.TU.Chr2.2035	EVM_prediction_Chr2.2035	turquoise	0.66874
evm.TU.Chr2.2040	EVM_prediction_Chr2.2040	turquoise	0.77398
evm.TU.Chr2.2045	EVM_prediction_Chr2.2045	turquoise	0.39878
evm.TU.Chr2.206	EVM_prediction_Chr2.206	turquoise	0.93328
evm.TU.Chr2.2069	EVM_prediction_Chr2.2069	lightcyan	-0.85974
evm.TU.Chr2.207	EVM_prediction_Chr2.207	turquoise	0.98
evm.TU.Chr2.2071	EVM_prediction_Chr2.2071	greenyellow	-0.65168
evm.TU.Chr2.2073	EVM_prediction_Chr2.2073	turquoise	0.7661
evm.TU.Chr2.2076	EVM_prediction_Chr2.2076	turquoise	0.76519
evm.TU.Chr2.2078	EVM_prediction_Chr2.2078	turquoise	0.92008
evm.TU.Chr2.209	EVM_prediction_Chr2.209	blue	0.54803
evm.TU.Chr2.2095	EVM_prediction_Chr2.2095	turquoise	-0.78524
evm.TU.Chr2.2099	EVM_prediction_Chr2.2099	turquoise	0.70561
evm.TU.Chr2.210	EVM_prediction_Chr2.210	midnightblue	0.93694
evm.TU.Chr2.2102	EVM_prediction_Chr2.2102	brown	-0.3901
evm.TU.Chr2.2103	EVM_prediction_Chr2.2103	pink	0.83384
evm.TU.Chr2.2105	EVM_prediction_Chr2.2105	turquoise	0.806
evm.TU.Chr2.211	EVM_prediction_Chr2.211	turquoise	-0.45171
evm.TU.Chr2.2113	EVM_prediction_Chr2.2113	turquoise	-0.34856
evm.TU.Chr2.2116	EVM_prediction_Chr2.2116	turquoise	-0.77312
evm.TU.Chr2.212	EVM_prediction_Chr2.212	turquoise	0.74727
evm.TU.Chr2.2122	EVM_prediction_Chr2.2122	turquoise	0.77948
evm.TU.Chr2.2123	EVM_prediction_Chr2.2123	turquoise	0.88506
evm.TU.Chr2.2124	EVM_prediction_Chr2.2124	purple	-0.88098
evm.TU.Chr2.2128	EVM_prediction_Chr2.2128	turquoise	0.73351
evm.TU.Chr2.2140	EVM_prediction_Chr2.2140	blue	-0.57121
evm.TU.Chr2.2143	EVM_prediction_Chr2.2143	turquoise	-0.89264
evm.TU.Chr2.2144	EVM_prediction_Chr2.2144	turquoise	-0.88579
evm.TU.Chr2.2146	EVM_prediction_Chr2.2146	turquoise	0.89974
evm.TU.Chr2.2147	EVM_prediction_Chr2.2147	turquoise	-0.50439
evm.TU.Chr2.2160	EVM_prediction_Chr2.2160	yellow	0.92279
evm.TU.Chr2.2162	EVM_prediction_Chr2.2162	black	0.94432
evm.TU.Chr2.2168	EVM_prediction_Chr2.2168	grey	-0.01798
evm.TU.Chr2.2170	EVM_prediction_Chr2.2170	turquoise	0.94579
evm.TU.Chr2.2177	EVM_prediction_Chr2.2177	turquoise	-0.85588
evm.TU.Chr2.2178	EVM_prediction_Chr2.2178	turquoise	-0.82436
evm.TU.Chr2.218	EVM_prediction_Chr2.218	green	0.70043
evm.TU.Chr2.2180	EVM_prediction_Chr2.2180	turquoise	0.6162
evm.TU.Chr2.2190	EVM_prediction_Chr2.2190	turquoise	0.71215
evm.TU.Chr2.2191	EVM_prediction_Chr2.2191	brown	0.88697
evm.TU.Chr2.2194	EVM_prediction_Chr2.2194	turquoise	-0.82195
evm.TU.Chr2.2203	EVM_prediction_Chr2.2203	turquoise	0.86143
evm.TU.Chr2.2205	EVM_prediction_Chr2.2205	greenyellow	-0.9403
evm.TU.Chr2.2209	EVM_prediction_Chr2.2209	turquoise	0.78271
evm.TU.Chr2.2219	EVM_prediction_Chr2.2219	turquoise	-0.74569
evm.TU.Chr2.2225	EVM_prediction_Chr2.2225	turquoise	0.23464
evm.TU.Chr2.2229	EVM_prediction_Chr2.2229	purple	0.79443
evm.TU.Chr2.2236	EVM_prediction_Chr2.2236	turquoise	-0.47138
evm.TU.Chr2.224	EVM_prediction_Chr2.224	turquoise	0.81755
evm.TU.Chr2.2242	EVM_prediction_Chr2.2242	turquoise	0.79526
evm.TU.Chr2.2243	EVM_prediction_Chr2.2243	green	-0.67738
evm.TU.Chr2.2247	EVM_prediction_Chr2.2247	turquoise	0.68777
evm.TU.Chr2.2272	EVM_prediction_Chr2.2272	greenyellow	0.62161
evm.TU.Chr2.2275	EVM_prediction_Chr2.2275	greenyellow	0.76995
evm.TU.Chr2.2282	EVM_prediction_Chr2.2282	turquoise	0.77265
evm.TU.Chr2.2285	EVM_prediction_Chr2.2285	turquoise	0.72585
evm.TU.Chr2.2286	EVM_prediction_Chr2.2286	turquoise	-0.12502
evm.TU.Chr2.2288	EVM_prediction_Chr2.2288	turquoise	0.89581
evm.TU.Chr2.2290	EVM_prediction_Chr2.2290	turquoise	0.84821
evm.TU.Chr2.2294	EVM_prediction_Chr2.2294	turquoise	0.84943
evm.TU.Chr2.2296	EVM_prediction_Chr2.2296	red	0.58244
evm.TU.Chr2.2297	EVM_prediction_Chr2.2297	tan	0.65963
evm.TU.Chr2.2299	EVM_prediction_Chr2.2299	greenyellow	-0.86621
evm.TU.Chr2.23	EVM_prediction_Chr2.23	magenta	0.89527
evm.TU.Chr2.2300	EVM_prediction_Chr2.2300	turquoise	-0.69227
evm.TU.Chr2.2301	EVM_prediction_Chr2.2301	magenta	-0.71479
evm.TU.Chr2.2304	EVM_prediction_Chr2.2304	turquoise	0.56722
evm.TU.Chr2.2305	EVM_prediction_Chr2.2305	turquoise	0.911
evm.TU.Chr2.2320	EVM_prediction_Chr2.2320	turquoise	-0.93937
evm.TU.Chr2.2322	EVM_prediction_Chr2.2322	lightcyan	0.70671
evm.TU.Chr2.2327	EVM_prediction_Chr2.2327	turquoise	0.28642
evm.TU.Chr2.2329	EVM_prediction_Chr2.2329	brown	0.65083
evm.TU.Chr2.2330	EVM_prediction_Chr2.2330	turquoise	-0.41785
evm.TU.Chr2.2337	EVM_prediction_Chr2.2337	lightgreen	-0.87581
evm.TU.Chr2.2338	EVM_prediction_Chr2.2338	green	-0.78939
evm.TU.Chr2.2340	EVM_prediction_Chr2.2340	black	-0.47154
evm.TU.Chr2.2341	EVM_prediction_Chr2.2341	turquoise	0.79533
evm.TU.Chr2.2344	EVM_prediction_Chr2.2344	blue	-0.8847
evm.TU.Chr2.2345	EVM_prediction_Chr2.2345	turquoise	0.75945
evm.TU.Chr2.2349	EVM_prediction_Chr2.2349	turquoise	0.74709
evm.TU.Chr2.2354	EVM_prediction_Chr2.2354	turquoise	-0.95135
evm.TU.Chr2.2355	EVM_prediction_Chr2.2355	turquoise	0.66411
evm.TU.Chr2.2356	EVM_prediction_Chr2.2356	turquoise	0.8105
evm.TU.Chr2.2357	EVM_prediction_Chr2.2357	turquoise	0.89279
evm.TU.Chr2.2359	EVM_prediction_Chr2.2359	brown	0.74164
evm.TU.Chr2.236	EVM_prediction_Chr2.236	black	0.88766
evm.TU.Chr2.2362	EVM_prediction_Chr2.2362	brown	0.66284
evm.TU.Chr2.2366	EVM_prediction_Chr2.2366	turquoise	0.61967
evm.TU.Chr2.2367	EVM_prediction_Chr2.2367	turquoise	0.61442
evm.TU.Chr2.2368	EVM_prediction_Chr2.2368	salmon	0.81852
evm.TU.Chr2.2369	EVM_prediction_Chr2.2369	turquoise	0.63009
evm.TU.Chr2.2370	EVM_prediction_Chr2.2370	turquoise	0.64392
evm.TU.Chr2.2382	EVM_prediction_Chr2.2382	pink	0.86961
evm.TU.Chr2.2402	EVM_prediction_Chr2.2402	salmon	-0.89909
evm.TU.Chr2.2404	EVM_prediction_Chr2.2404	grey	-0.21645
evm.TU.Chr2.2408	EVM_prediction_Chr2.2408	turquoise	0.82352
evm.TU.Chr2.2409	EVM_prediction_Chr2.2409	brown	0.83173
evm.TU.Chr2.2411	EVM_prediction_Chr2.2411	turquoise	0.36783
evm.TU.Chr2.2414	EVM_prediction_Chr2.2414	yellow	-0.7009
evm.TU.Chr2.2415	EVM_prediction_Chr2.2415	turquoise	0.70654
evm.TU.Chr2.2417	EVM_prediction_Chr2.2417	turquoise	0.89952
evm.TU.Chr2.2419	EVM_prediction_Chr2.2419	red	-0.94504
evm.TU.Chr2.242	EVM_prediction_Chr2.242	turquoise	-0.86095
evm.TU.Chr2.2420_evm.TU.Chr2.2418	MERGED%3A%20EVM_prediction_Chr2.2420%3B%20EVM_prediction_Chr2.2418	turquoise	-0.35543
evm.TU.Chr2.2421	EVM_prediction_Chr2.2421	turquoise	0.60398
evm.TU.Chr2.2427	EVM_prediction_Chr2.2427	purple	0.62139
evm.TU.Chr2.2433	EVM_prediction_Chr2.2433	turquoise	-0.85792
evm.TU.Chr2.2434	EVM_prediction_Chr2.2434	turquoise	0.75246
evm.TU.Chr2.2435	EVM_prediction_Chr2.2435	turquoise	0.86422
evm.TU.Chr2.2436	EVM_prediction_Chr2.2436	turquoise	0.63089
evm.TU.Chr2.2438	EVM_prediction_Chr2.2438	turquoise	0.59142
evm.TU.Chr2.2439	EVM_prediction_Chr2.2439	magenta	-0.88519
evm.TU.Chr2.2440	EVM_prediction_Chr2.2440	turquoise	-0.72109
evm.TU.Chr2.2443	EVM_prediction_Chr2.2443	green	0.75045
evm.TU.Chr2.2445	EVM_prediction_Chr2.2445	salmon	-0.77929
evm.TU.Chr2.2452	EVM_prediction_Chr2.2452	turquoise	0.65326
evm.TU.Chr2.2453	EVM_prediction_Chr2.2453	turquoise	0.60014
evm.TU.Chr2.2456	EVM_prediction_Chr2.2456	magenta	0.76383
evm.TU.Chr2.2458	EVM_prediction_Chr2.2458	turquoise	0.3852
evm.TU.Chr2.2468	EVM_prediction_Chr2.2468	turquoise	-0.91345
evm.TU.Chr2.2469	EVM_prediction_Chr2.2469	yellow	-0.75817
evm.TU.Chr2.2470	EVM_prediction_Chr2.2470	turquoise	-0.89422
evm.TU.Chr2.2473	EVM_prediction_Chr2.2473	turquoise	0.807
evm.TU.Chr2.2478	EVM_prediction_Chr2.2478	turquoise	0.40348
evm.TU.Chr2.2482	EVM_prediction_Chr2.2482	turquoise	0.89857
evm.TU.Chr2.249	EVM_prediction_Chr2.249	turquoise	-0.52686
evm.TU.Chr2.2491	EVM_prediction_Chr2.2491	turquoise	-0.74654
evm.TU.Chr2.2493	EVM_prediction_Chr2.2493	turquoise	0.75007
evm.TU.Chr2.2496	EVM_prediction_Chr2.2496	royalblue	0.9126
evm.TU.Chr2.2497	EVM_prediction_Chr2.2497	turquoise	-0.8895
evm.TU.Chr2.2498	EVM_prediction_Chr2.2498	turquoise	-0.78995
evm.TU.Chr2.2500	EVM_prediction_Chr2.2500	turquoise	0.43222
evm.TU.Chr2.2505	EVM_prediction_Chr2.2505	pink	0.81605
evm.TU.Chr2.2506	EVM_prediction_Chr2.2506	turquoise	0.5584
evm.TU.Chr2.251	EVM_prediction_Chr2.251	turquoise	0.85594
evm.TU.Chr2.2514	EVM_prediction_Chr2.2514	turquoise	0.91781
evm.TU.Chr2.2517	EVM_prediction_Chr2.2517	turquoise	0.81469
evm.TU.Chr2.2521	EVM_prediction_Chr2.2521	red	-0.82486
evm.TU.Chr2.2522	EVM_prediction_Chr2.2522	turquoise	0.78844
evm.TU.Chr2.2525	EVM_prediction_Chr2.2525	turquoise	-0.52963
evm.TU.Chr2.2526	EVM_prediction_Chr2.2526	turquoise	-0.42535
evm.TU.Chr2.2527	EVM_prediction_Chr2.2527	cyan	0.73988
evm.TU.Chr2.254	EVM_prediction_Chr2.254	turquoise	-0.68899
evm.TU.Chr2.2544	EVM_prediction_Chr2.2544	brown	0.55262
evm.TU.Chr2.2548	EVM_prediction_Chr2.2548	turquoise	0.63482
evm.TU.Chr2.255	EVM_prediction_Chr2.255	turquoise	0.94124
evm.TU.Chr2.2550	EVM_prediction_Chr2.2550	blue	0.93526
evm.TU.Chr2.2552	EVM_prediction_Chr2.2552	brown	0.92446
evm.TU.Chr2.2554	EVM_prediction_Chr2.2554	greenyellow	0.79997
evm.TU.Chr2.2556	EVM_prediction_Chr2.2556	turquoise	0.71172
evm.TU.Chr2.2562	EVM_prediction_Chr2.2562	green	0.67741
evm.TU.Chr2.2563	EVM_prediction_Chr2.2563	brown	0.74326
evm.TU.Chr2.2570	EVM_prediction_Chr2.2570	turquoise	0.81569
evm.TU.Chr2.2571	EVM_prediction_Chr2.2571	turquoise	-0.22481
evm.TU.Chr2.2572	EVM_prediction_Chr2.2572	salmon	-0.81724
evm.TU.Chr2.2573	EVM_prediction_Chr2.2573	salmon	-0.93062
evm.TU.Chr2.2577	EVM_prediction_Chr2.2577	turquoise	0.52046
evm.TU.Chr2.2579	EVM_prediction_Chr2.2579	pink	0.83733
evm.TU.Chr2.2582	EVM_prediction_Chr2.2582	turquoise	-0.59122
evm.TU.Chr2.2583	EVM_prediction_Chr2.2583	turquoise	-0.89804
evm.TU.Chr2.2584	EVM_prediction_Chr2.2584	turquoise	0.96233
evm.TU.Chr2.2586	EVM_prediction_Chr2.2586	brown	-0.79055
evm.TU.Chr2.2592	EVM_prediction_Chr2.2592	turquoise	0.85189
evm.TU.Chr2.2593	EVM_prediction_Chr2.2593	turquoise	0.84941
evm.TU.Chr2.2596	EVM_prediction_Chr2.2596	turquoise	0.34082
evm.TU.Chr2.26	EVM_prediction_Chr2.26	turquoise	0.9448
evm.TU.Chr2.2621	EVM_prediction_Chr2.2621	turquoise	0.4838
evm.TU.Chr2.2623	EVM_prediction_Chr2.2623	salmon	-0.76662
evm.TU.Chr2.2640	EVM_prediction_Chr2.2640	turquoise	-0.43915
evm.TU.Chr2.2651	EVM_prediction_Chr2.2651	blue	-0.90126
evm.TU.Chr2.2652	EVM_prediction_Chr2.2652	turquoise	0.66501
evm.TU.Chr2.2659	EVM_prediction_Chr2.2659	magenta	-0.62242
evm.TU.Chr2.266	EVM_prediction_Chr2.266	yellow	0.89716
evm.TU.Chr2.2661	EVM_prediction_Chr2.2661	turquoise	0.83339
evm.TU.Chr2.2665	EVM_prediction_Chr2.2665	salmon	-0.86863
evm.TU.Chr2.2666	EVM_prediction_Chr2.2666	red	-0.67821
evm.TU.Chr2.2668	EVM_prediction_Chr2.2668	turquoise	0.35785
evm.TU.Chr2.2680	EVM_prediction_Chr2.2680	turquoise	-0.9154
evm.TU.Chr2.2681	EVM_prediction_Chr2.2681	turquoise	-0.88162
evm.TU.Chr2.2686	EVM_prediction_Chr2.2686	lightyellow	0.74479
evm.TU.Chr2.2687	EVM_prediction_Chr2.2687	turquoise	0.62542
evm.TU.Chr2.2689	EVM_prediction_Chr2.2689	turquoise	0.81562
evm.TU.Chr2.2693	EVM_prediction_Chr2.2693	turquoise	0.75855
evm.TU.Chr2.2695	EVM_prediction_Chr2.2695	pink	0.78908
evm.TU.Chr2.2701	EVM_prediction_Chr2.2701	turquoise	0.79818
evm.TU.Chr2.2707	EVM_prediction_Chr2.2707	turquoise	-0.28264
evm.TU.Chr2.271	EVM_prediction_Chr2.271	turquoise	-0.70213
evm.TU.Chr2.2712	EVM_prediction_Chr2.2712	brown	0.82918
evm.TU.Chr2.2717	EVM_prediction_Chr2.2717	blue	-0.88038
evm.TU.Chr2.2734	EVM_prediction_Chr2.2734	turquoise	0.69154
evm.TU.Chr2.273_evm.TU.Chr2.274	MERGED%3A%20EVM_prediction_Chr2.273%3B%20EVM_prediction_Chr2.274	blue	0.64741
evm.TU.Chr2.2746	EVM_prediction_Chr2.2746	turquoise	0.83266
evm.TU.Chr2.2748	EVM_prediction_Chr2.2748	green	0.78232
evm.TU.Chr2.2749	EVM_prediction_Chr2.2749	turquoise	0.89337
evm.TU.Chr2.275	EVM_prediction_Chr2.275	turquoise	-0.52602
evm.TU.Chr2.2751	EVM_prediction_Chr2.2751	turquoise	0.6194
evm.TU.Chr2.276	EVM_prediction_Chr2.276	blue	-0.93874
evm.TU.Chr2.2760	EVM_prediction_Chr2.2760	turquoise	-0.63287
evm.TU.Chr2.2762	EVM_prediction_Chr2.2762	purple	0.64592
evm.TU.Chr2.2765	EVM_prediction_Chr2.2765	turquoise	0.84954
evm.TU.Chr2.2766	EVM_prediction_Chr2.2766	turquoise	0.89579
evm.TU.Chr2.2767	EVM_prediction_Chr2.2767	turquoise	0.85514
evm.TU.Chr2.2769	EVM_prediction_Chr2.2769	turquoise	-0.90089
evm.TU.Chr2.277	EVM_prediction_Chr2.277	yellow	-0.6243
evm.TU.Chr2.2775	EVM_prediction_Chr2.2775	cyan	0.76547
evm.TU.Chr2.278	EVM_prediction_Chr2.278	turquoise	-0.92506
evm.TU.Chr2.2781	EVM_prediction_Chr2.2781	turquoise	-0.64593
evm.TU.Chr2.2785	EVM_prediction_Chr2.2785	purple	-0.59814
evm.TU.Chr2.2787	EVM_prediction_Chr2.2787	lightcyan	0.91863
evm.TU.Chr2.2788	EVM_prediction_Chr2.2788	turquoise	-0.71106
evm.TU.Chr2.2790	EVM_prediction_Chr2.2790	turquoise	0.76914
evm.TU.Chr2.2809	EVM_prediction_Chr2.2809	turquoise	0.79871
evm.TU.Chr2.2810	EVM_prediction_Chr2.2810	turquoise	0.74651
evm.TU.Chr2.2813_evm.TU.Chr2.2814	MERGED%3A%20EVM_prediction_Chr2.2813%3B%20EVM_prediction_Chr2.2814	turquoise	0.84688
evm.TU.Chr2.2818	EVM_prediction_Chr2.2818	turquoise	0.88422
evm.TU.Chr2.2820	EVM_prediction_Chr2.2820	turquoise	0.80487
evm.TU.Chr2.2821	EVM_prediction_Chr2.2821	turquoise	0.90227
evm.TU.Chr2.2823	EVM_prediction_Chr2.2823	red	0.75965
evm.TU.Chr2.2827	EVM_prediction_Chr2.2827	turquoise	0.94672
evm.TU.Chr2.2828	EVM_prediction_Chr2.2828	turquoise	0.91748
evm.TU.Chr2.2836	EVM_prediction_Chr2.2836	turquoise	0.89443
evm.TU.Chr2.2841	EVM_prediction_Chr2.2841	turquoise	0.84546
evm.TU.Chr2.2846	EVM_prediction_Chr2.2846	red	0.80575
evm.TU.Chr2.2847	EVM_prediction_Chr2.2847	turquoise	0.9406
evm.TU.Chr2.2849	EVM_prediction_Chr2.2849	turquoise	0.96963
evm.TU.Chr2.2853	EVM_prediction_Chr2.2853	tan	0.64046
evm.TU.Chr2.2864	EVM_prediction_Chr2.2864	royalblue	-0.57253
evm.TU.Chr2.2872	EVM_prediction_Chr2.2872	turquoise	-0.73767
evm.TU.Chr2.2873	EVM_prediction_Chr2.2873	turquoise	-0.38894
evm.TU.Chr2.2877	EVM_prediction_Chr2.2877	turquoise	-0.8245
evm.TU.Chr2.2881	EVM_prediction_Chr2.2881	turquoise	0.64524
evm.TU.Chr2.2883	EVM_prediction_Chr2.2883	turquoise	0.93025
evm.TU.Chr2.2884	EVM_prediction_Chr2.2884	turquoise	0.88266
evm.TU.Chr2.2894	EVM_prediction_Chr2.2894	turquoise	-0.78752
evm.TU.Chr2.2897	EVM_prediction_Chr2.2897	turquoise	0.18752
evm.TU.Chr2.29	EVM_prediction_Chr2.29	turquoise	0.40174
evm.TU.Chr2.2906	EVM_prediction_Chr2.2906	turquoise	0.86889
evm.TU.Chr2.2908_evm.TU.Chr2.2909	MERGED%3A%20EVM_prediction_Chr2.2908%3B%20EVM_prediction_Chr2.2909	turquoise	-0.95307
evm.TU.Chr2.2912	EVM_prediction_Chr2.2912	turquoise	-0.43628
evm.TU.Chr2.2916	EVM_prediction_Chr2.2916	turquoise	0.80978
evm.TU.Chr2.2917	EVM_prediction_Chr2.2917	blue	-0.47665
evm.TU.Chr2.292	EVM_prediction_Chr2.292	turquoise	-0.69972
evm.TU.Chr2.2920	EVM_prediction_Chr2.2920	turquoise	0.95985
evm.TU.Chr2.2921	EVM_prediction_Chr2.2921	green	0.69902
evm.TU.Chr2.2926	EVM_prediction_Chr2.2926	red	-0.69655
evm.TU.Chr2.2928	EVM_prediction_Chr2.2928	tan	0.65902
evm.TU.Chr2.2932	EVM_prediction_Chr2.2932	turquoise	-0.49375
evm.TU.Chr2.2948	EVM_prediction_Chr2.2948	brown	-0.81728
evm.TU.Chr2.2951	EVM_prediction_Chr2.2951	turquoise	0.43216
evm.TU.Chr2.2956	EVM_prediction_Chr2.2956	grey	0.5744
evm.TU.Chr2.297	EVM_prediction_Chr2.297	turquoise	-0.9663
evm.TU.Chr2.2971	EVM_prediction_Chr2.2971	turquoise	0.83988
evm.TU.Chr2.298	EVM_prediction_Chr2.298	turquoise	-0.93984
evm.TU.Chr2.2985	EVM_prediction_Chr2.2985	yellow	-0.6901
evm.TU.Chr2.2994	EVM_prediction_Chr2.2994	cyan	-0.86647
evm.TU.Chr2.2995	EVM_prediction_Chr2.2995	black	0.81112
evm.TU.Chr2.2998	EVM_prediction_Chr2.2998	turquoise	0.90411
evm.TU.Chr2.300	EVM_prediction_Chr2.300	turquoise	0.88919
evm.TU.Chr2.3000	EVM_prediction_Chr2.3000	turquoise	0.9523
evm.TU.Chr2.3003	EVM_prediction_Chr2.3003	turquoise	0.96047
evm.TU.Chr2.3010	EVM_prediction_Chr2.3010	turquoise	0.7735
evm.TU.Chr2.3019	EVM_prediction_Chr2.3019	turquoise	0.78417
evm.TU.Chr2.302	EVM_prediction_Chr2.302	turquoise	-0.59032
evm.TU.Chr2.3024	EVM_prediction_Chr2.3024	purple	-0.82981
evm.TU.Chr2.3026	EVM_prediction_Chr2.3026	turquoise	-0.81786
evm.TU.Chr2.303	EVM_prediction_Chr2.303	blue	-0.83927
evm.TU.Chr2.3032	EVM_prediction_Chr2.3032	turquoise	-0.80745
evm.TU.Chr2.3035	EVM_prediction_Chr2.3035	turquoise	0.40365
evm.TU.Chr2.3036	EVM_prediction_Chr2.3036	grey	0.63561
evm.TU.Chr2.304	EVM_prediction_Chr2.304	turquoise	0.77652
evm.TU.Chr2.3041	EVM_prediction_Chr2.3041	turquoise	-0.96001
evm.TU.Chr2.305	EVM_prediction_Chr2.305	pink	0.90159
evm.TU.Chr2.3055	EVM_prediction_Chr2.3055	turquoise	-0.86501
evm.TU.Chr2.3056	EVM_prediction_Chr2.3056	turquoise	-0.94815
evm.TU.Chr2.306	EVM_prediction_Chr2.306	lightcyan	0.87144
evm.TU.Chr2.3066	EVM_prediction_Chr2.3066	midnightblue	0.93655
evm.TU.Chr2.3067	EVM_prediction_Chr2.3067	turquoise	0.67508
evm.TU.Chr2.3075	EVM_prediction_Chr2.3075	lightgreen	0.80597
evm.TU.Chr2.3081	EVM_prediction_Chr2.3081	turquoise	0.91232
evm.TU.Chr2.3087	EVM_prediction_Chr2.3087	greenyellow	-0.65955
evm.TU.Chr2.309	EVM_prediction_Chr2.309	brown	0.96967
evm.TU.Chr2.310	EVM_prediction_Chr2.310	brown	-0.70548
evm.TU.Chr2.3104	EVM_prediction_Chr2.3104	purple	0.93069
evm.TU.Chr2.3121	EVM_prediction_Chr2.3121	pink	-0.58798
evm.TU.Chr2.3128	EVM_prediction_Chr2.3128	turquoise	0.60534
evm.TU.Chr2.3129	EVM_prediction_Chr2.3129	red	-0.73708
evm.TU.Chr2.3133	EVM_prediction_Chr2.3133	turquoise	0.8309
evm.TU.Chr2.3134	EVM_prediction_Chr2.3134	purple	0.84009
evm.TU.Chr2.3136	EVM_prediction_Chr2.3136	turquoise	0.651
evm.TU.Chr2.3137	EVM_prediction_Chr2.3137	turquoise	0.76709
evm.TU.Chr2.3138	EVM_prediction_Chr2.3138	greenyellow	0.59967
evm.TU.Chr2.314	EVM_prediction_Chr2.314	turquoise	0.22536
evm.TU.Chr2.315	EVM_prediction_Chr2.315	turquoise	-0.95283
evm.TU.Chr2.3150	EVM_prediction_Chr2.3150	turquoise	-0.80711
evm.TU.Chr2.3166	EVM_prediction_Chr2.3166	turquoise	0.46525
evm.TU.Chr2.3168	EVM_prediction_Chr2.3168	turquoise	0.78716
evm.TU.Chr2.3169	EVM_prediction_Chr2.3169	turquoise	0.89285
evm.TU.Chr2.318	EVM_prediction_Chr2.318	blue	0.44168
evm.TU.Chr2.3184	EVM_prediction_Chr2.3184	turquoise	-0.86875
evm.TU.Chr2.3185	EVM_prediction_Chr2.3185	lightgreen	-0.58723
evm.TU.Chr2.3187	EVM_prediction_Chr2.3187	grey60	0.86171
evm.TU.Chr2.3195	EVM_prediction_Chr2.3195	grey60	0.82697
evm.TU.Chr2.32	EVM_prediction_Chr2.32	salmon	0.89338
evm.TU.Chr2.3206	EVM_prediction_Chr2.3206	brown	0.78446
evm.TU.Chr2.3210	EVM_prediction_Chr2.3210	turquoise	-0.91864
evm.TU.Chr2.3212	EVM_prediction_Chr2.3212	brown	-0.62957
evm.TU.Chr2.323	EVM_prediction_Chr2.323	lightcyan	-0.86505
evm.TU.Chr2.3233	EVM_prediction_Chr2.3233	turquoise	0.95391
evm.TU.Chr2.3235	EVM_prediction_Chr2.3235	turquoise	-0.76327
evm.TU.Chr2.3246	EVM_prediction_Chr2.3246	turquoise	-0.91161
evm.TU.Chr2.3268	EVM_prediction_Chr2.3268	cyan	-0.66365
evm.TU.Chr2.3275	EVM_prediction_Chr2.3275	turquoise	0.94392
evm.TU.Chr2.3278	EVM_prediction_Chr2.3278	turquoise	-0.97405
evm.TU.Chr2.3279	EVM_prediction_Chr2.3279	turquoise	0.88744
evm.TU.Chr2.3295	EVM_prediction_Chr2.3295	lightcyan	-0.94266
evm.TU.Chr2.330	EVM_prediction_Chr2.330	turquoise	0.69376
evm.TU.Chr2.3316	EVM_prediction_Chr2.3316	turquoise	0.67242
evm.TU.Chr2.3317	EVM_prediction_Chr2.3317	turquoise	-0.40104
evm.TU.Chr2.332	EVM_prediction_Chr2.332	turquoise	0.94624
evm.TU.Chr2.3322	EVM_prediction_Chr2.3322	midnightblue	0.8444
evm.TU.Chr2.3323	EVM_prediction_Chr2.3323	brown	-0.66853
evm.TU.Chr2.3327	EVM_prediction_Chr2.3327	turquoise	0.83578
evm.TU.Chr2.333	EVM_prediction_Chr2.333	turquoise	-0.83319
evm.TU.Chr2.3331	EVM_prediction_Chr2.3331	turquoise	0.7394
evm.TU.Chr2.3333	EVM_prediction_Chr2.3333	turquoise	0.27964
evm.TU.Chr2.334	EVM_prediction_Chr2.334	turquoise	-0.89668
evm.TU.Chr2.335	EVM_prediction_Chr2.335	brown	0.9392
evm.TU.Chr2.3354	EVM_prediction_Chr2.3354	turquoise	-0.72175
evm.TU.Chr2.3357	EVM_prediction_Chr2.3357	turquoise	0.94004
evm.TU.Chr2.3364	EVM_prediction_Chr2.3364	turquoise	0.58699
evm.TU.Chr2.3366	EVM_prediction_Chr2.3366	turquoise	0.98034
evm.TU.Chr2.3367	EVM_prediction_Chr2.3367	pink	-0.45208
evm.TU.Chr2.3369	EVM_prediction_Chr2.3369	turquoise	0.88225
evm.TU.Chr2.3376	EVM_prediction_Chr2.3376	green	0.82026
evm.TU.Chr2.3377	EVM_prediction_Chr2.3377	turquoise	0.77142
evm.TU.Chr2.3378	EVM_prediction_Chr2.3378	blue	0.71429
evm.TU.Chr2.3389	EVM_prediction_Chr2.3389	turquoise	0.44108
evm.TU.Chr2.3395	EVM_prediction_Chr2.3395	turquoise	-0.47237
evm.TU.Chr2.340	EVM_prediction_Chr2.340	turquoise	0.72988
evm.TU.Chr2.3401	EVM_prediction_Chr2.3401	turquoise	-0.95664
evm.TU.Chr2.3402	EVM_prediction_Chr2.3402	brown	0.47535
evm.TU.Chr2.3403	EVM_prediction_Chr2.3403	yellow	-0.88594
evm.TU.Chr2.341	EVM_prediction_Chr2.341	turquoise	0.8164
evm.TU.Chr2.3425	EVM_prediction_Chr2.3425	turquoise	0.75633
evm.TU.Chr2.3427	EVM_prediction_Chr2.3427	turquoise	0.27613
evm.TU.Chr2.3428	EVM_prediction_Chr2.3428	turquoise	0.55963
evm.TU.Chr2.343	EVM_prediction_Chr2.343	turquoise	-0.8558
evm.TU.Chr2.3435_evm.TU.Chr2.3436	MERGED%3A%20EVM_prediction_Chr2.3435%3B%20EVM_prediction_Chr2.3436	turquoise	-0.83831
evm.TU.Chr2.3438	EVM_prediction_Chr2.3438	salmon	-0.71369
evm.TU.Chr2.3439	EVM_prediction_Chr2.3439	turquoise	0.87803
evm.TU.Chr2.344	EVM_prediction_Chr2.344	turquoise	0.89836
evm.TU.Chr2.3441	EVM_prediction_Chr2.3441	turquoise	0.82596
evm.TU.Chr2.3444	EVM_prediction_Chr2.3444	turquoise	0.88687
evm.TU.Chr2.3445	EVM_prediction_Chr2.3445	turquoise	0.66567
evm.TU.Chr2.3449	EVM_prediction_Chr2.3449	turquoise	0.8902
evm.TU.Chr2.345	EVM_prediction_Chr2.345	turquoise	-0.77365
evm.TU.Chr2.3454	EVM_prediction_Chr2.3454	turquoise	0.86927
evm.TU.Chr2.3456	EVM_prediction_Chr2.3456	grey60	-0.77838
evm.TU.Chr2.3458	EVM_prediction_Chr2.3458	turquoise	0.81191
evm.TU.Chr2.3467	EVM_prediction_Chr2.3467	turquoise	-0.78313
evm.TU.Chr2.3477	EVM_prediction_Chr2.3477	darkred	-0.93597
evm.TU.Chr2.3492	EVM_prediction_Chr2.3492	turquoise	-0.95607
evm.TU.Chr2.3495	EVM_prediction_Chr2.3495	turquoise	0.77823
evm.TU.Chr2.350	EVM_prediction_Chr2.350	turquoise	0.84837
evm.TU.Chr2.3501	EVM_prediction_Chr2.3501	brown	0.88784
evm.TU.Chr2.3507	EVM_prediction_Chr2.3507	yellow	0.8928
evm.TU.Chr2.3513	EVM_prediction_Chr2.3513	turquoise	0.69961
evm.TU.Chr2.3516	EVM_prediction_Chr2.3516	blue	0.95498
evm.TU.Chr2.3542	EVM_prediction_Chr2.3542	pink	0.74739
evm.TU.Chr2.3544	EVM_prediction_Chr2.3544	salmon	-0.80434
evm.TU.Chr2.3545	EVM_prediction_Chr2.3545	turquoise	-0.27757
evm.TU.Chr2.355	EVM_prediction_Chr2.355	turquoise	0.8685
evm.TU.Chr2.356	EVM_prediction_Chr2.356	turquoise	-0.84988
evm.TU.Chr2.3564	EVM_prediction_Chr2.3564	blue	0.42515
evm.TU.Chr2.3570	EVM_prediction_Chr2.3570	turquoise	0.76546
evm.TU.Chr2.3578	EVM_prediction_Chr2.3578	turquoise	0.64251
evm.TU.Chr2.358	EVM_prediction_Chr2.358	turquoise	-0.31199
evm.TU.Chr2.3580	EVM_prediction_Chr2.3580	darkred	-0.92238
evm.TU.Chr2.3582	EVM_prediction_Chr2.3582	turquoise	0.40993
evm.TU.Chr2.359	EVM_prediction_Chr2.359	turquoise	-0.88655
evm.TU.Chr2.3596	EVM_prediction_Chr2.3596	turquoise	0.82353
evm.TU.Chr2.3597	EVM_prediction_Chr2.3597	turquoise	-0.53913
evm.TU.Chr2.3599	EVM_prediction_Chr2.3599	red	0.79426
evm.TU.Chr2.3606	EVM_prediction_Chr2.3606	pink	0.78631
evm.TU.Chr2.3608_evm.TU.Chr2.3609	MERGED%3A%20EVM_prediction_Chr2.3608%3B%20EVM_prediction_Chr2.3609	turquoise	0.89502
evm.TU.Chr2.3613	EVM_prediction_Chr2.3613	tan	0.91037
evm.TU.Chr2.3615	EVM_prediction_Chr2.3615	turquoise	0.77647
evm.TU.Chr2.3624	EVM_prediction_Chr2.3624	yellow	-0.63228
evm.TU.Chr2.3625	EVM_prediction_Chr2.3625	green	0.60683
evm.TU.Chr2.3626	EVM_prediction_Chr2.3626	turquoise	0.88907
evm.TU.Chr2.3630	EVM_prediction_Chr2.3630	turquoise	0.44176
evm.TU.Chr2.3633	EVM_prediction_Chr2.3633	turquoise	0.91332
evm.TU.Chr2.3634	EVM_prediction_Chr2.3634	turquoise	-0.46202
evm.TU.Chr2.3635	EVM_prediction_Chr2.3635	salmon	-0.83806
evm.TU.Chr2.3641	EVM_prediction_Chr2.3641	brown	0.68006
evm.TU.Chr2.3642	EVM_prediction_Chr2.3642	darkred	0.74787
evm.TU.Chr2.3644	EVM_prediction_Chr2.3644	turquoise	0.91037
evm.TU.Chr2.3647	EVM_prediction_Chr2.3647	turquoise	0.67337
evm.TU.Chr2.3648	EVM_prediction_Chr2.3648	blue	-0.87308
evm.TU.Chr2.365	EVM_prediction_Chr2.365	turquoise	0.82085
evm.TU.Chr2.3651	EVM_prediction_Chr2.3651	turquoise	-0.75426
evm.TU.Chr2.3664	EVM_prediction_Chr2.3664	turquoise	-0.58575
evm.TU.Chr2.3666	EVM_prediction_Chr2.3666	pink	0.87323
evm.TU.Chr2.3668	EVM_prediction_Chr2.3668	turquoise	-0.78414
evm.TU.Chr2.3673	EVM_prediction_Chr2.3673	turquoise	-0.80866
evm.TU.Chr2.3677	EVM_prediction_Chr2.3677	turquoise	0.67129
evm.TU.Chr2.3678	EVM_prediction_Chr2.3678	turquoise	0.69684
evm.TU.Chr2.368	EVM_prediction_Chr2.368	turquoise	0.73779
evm.TU.Chr2.3685	EVM_prediction_Chr2.3685	black	0.94026
evm.TU.Chr2.3686	EVM_prediction_Chr2.3686	black	0.90456
evm.TU.Chr2.3696	EVM_prediction_Chr2.3696	turquoise	0.55321
evm.TU.Chr2.3697	EVM_prediction_Chr2.3697	turquoise	0.45722
evm.TU.Chr2.3698	EVM_prediction_Chr2.3698	turquoise	0.7715
evm.TU.Chr2.3699	EVM_prediction_Chr2.3699	yellow	-0.59052
evm.TU.Chr2.3708	EVM_prediction_Chr2.3708	turquoise	0.50127
evm.TU.Chr2.3711	EVM_prediction_Chr2.3711	yellow	0.88328
evm.TU.Chr2.3715	EVM_prediction_Chr2.3715	brown	0.67419
evm.TU.Chr2.3718	EVM_prediction_Chr2.3718	turquoise	0.95184
evm.TU.Chr2.3719	EVM_prediction_Chr2.3719	brown	0.92043
evm.TU.Chr2.372	EVM_prediction_Chr2.372	turquoise	0.77109
evm.TU.Chr2.3721	EVM_prediction_Chr2.3721	turquoise	0.93982
evm.TU.Chr2.3722	EVM_prediction_Chr2.3722	turquoise	0.89795
evm.TU.Chr2.3729	EVM_prediction_Chr2.3729	turquoise	0.83105
evm.TU.Chr2.3736	EVM_prediction_Chr2.3736	salmon	0.89343
evm.TU.Chr2.3737	EVM_prediction_Chr2.3737	darkred	0.90621
evm.TU.Chr2.3738	EVM_prediction_Chr2.3738	cyan	0.81281
evm.TU.Chr2.3742	EVM_prediction_Chr2.3742	blue	-0.94343
evm.TU.Chr2.3745	EVM_prediction_Chr2.3745	turquoise	0.91304
evm.TU.Chr2.3752	EVM_prediction_Chr2.3752	turquoise	0.88612
evm.TU.Chr2.3759	EVM_prediction_Chr2.3759	turquoise	-0.45498
evm.TU.Chr2.3763	EVM_prediction_Chr2.3763	turquoise	0.96509
evm.TU.Chr2.3766	EVM_prediction_Chr2.3766	blue	0.91947
evm.TU.Chr2.3771	EVM_prediction_Chr2.3771	turquoise	-0.32424
evm.TU.Chr2.3772	EVM_prediction_Chr2.3772	turquoise	-0.54831
evm.TU.Chr2.3775	EVM_prediction_Chr2.3775	turquoise	0.62908
evm.TU.Chr2.3776	EVM_prediction_Chr2.3776	brown	0.84145
evm.TU.Chr2.379	EVM_prediction_Chr2.379	turquoise	0.72556
evm.TU.Chr2.3795	EVM_prediction_Chr2.3795	turquoise	0.73991
evm.TU.Chr2.3797	EVM_prediction_Chr2.3797	turquoise	-0.8163
evm.TU.Chr2.38	EVM_prediction_Chr2.38	turquoise	0.84586
evm.TU.Chr2.3800	EVM_prediction_Chr2.3800	turquoise	0.82577
evm.TU.Chr2.3806	EVM_prediction_Chr2.3806	midnightblue	-0.60926
evm.TU.Chr2.3807	EVM_prediction_Chr2.3807	turquoise	-0.74876
evm.TU.Chr2.380_evm.TU.Chr2.381	MERGED%3A%20EVM_prediction_Chr2.380%3B%20EVM_prediction_Chr2.381	turquoise	0.55695
evm.TU.Chr2.3810	EVM_prediction_Chr2.3810	lightyellow	0.47412
evm.TU.Chr2.3811	EVM_prediction_Chr2.3811	turquoise	0.715
evm.TU.Chr2.3812	EVM_prediction_Chr2.3812	black	0.80074
evm.TU.Chr2.3818	EVM_prediction_Chr2.3818	turquoise	0.56791
evm.TU.Chr2.3820	EVM_prediction_Chr2.3820	turquoise	0.82538
evm.TU.Chr2.3823	EVM_prediction_Chr2.3823	turquoise	0.9254
evm.TU.Chr2.3834	EVM_prediction_Chr2.3834	turquoise	0.50332
evm.TU.Chr2.3836	EVM_prediction_Chr2.3836	blue	0.46203
evm.TU.Chr2.3837	EVM_prediction_Chr2.3837	turquoise	0.57278
evm.TU.Chr2.3847	EVM_prediction_Chr2.3847	turquoise	0.48391
evm.TU.Chr2.3852	EVM_prediction_Chr2.3852	turquoise	0.3896
evm.TU.Chr2.3855_evm.TU.Chr2.3856	MERGED%3A%20EVM_prediction_Chr2.3855%3B%20EVM_prediction_Chr2.3856	turquoise	0.95741
evm.TU.Chr2.3857	EVM_prediction_Chr2.3857	yellow	0.92167
evm.TU.Chr2.3864	EVM_prediction_Chr2.3864	turquoise	0.7808
evm.TU.Chr2.3866	EVM_prediction_Chr2.3866	turquoise	0.73447
evm.TU.Chr2.387	EVM_prediction_Chr2.387	tan	-0.90393
evm.TU.Chr2.3870	EVM_prediction_Chr2.3870	lightcyan	-0.86239
evm.TU.Chr2.3871	EVM_prediction_Chr2.3871	turquoise	0.70173
evm.TU.Chr2.3873	EVM_prediction_Chr2.3873	turquoise	0.61782
evm.TU.Chr2.388	EVM_prediction_Chr2.388	turquoise	-0.66052
evm.TU.Chr2.3881	EVM_prediction_Chr2.3881	turquoise	0.5951
evm.TU.Chr2.3884	EVM_prediction_Chr2.3884	turquoise	-0.66638
evm.TU.Chr2.3887	EVM_prediction_Chr2.3887	red	0.78527
evm.TU.Chr2.3891	EVM_prediction_Chr2.3891	turquoise	-0.74091
evm.TU.Chr2.3893	EVM_prediction_Chr2.3893	salmon	0.60809
evm.TU.Chr2.3894	EVM_prediction_Chr2.3894	turquoise	-0.22901
evm.TU.Chr2.3895	EVM_prediction_Chr2.3895	turquoise	0.97172
evm.TU.Chr2.3897	EVM_prediction_Chr2.3897	red	-0.75659
evm.TU.Chr2.3898	EVM_prediction_Chr2.3898	turquoise	0.1834
evm.TU.Chr2.390	EVM_prediction_Chr2.390	turquoise	0.62953
evm.TU.Chr2.3904	EVM_prediction_Chr2.3904	turquoise	0.64498
evm.TU.Chr2.3905	EVM_prediction_Chr2.3905	turquoise	0.64798
evm.TU.Chr2.3906	EVM_prediction_Chr2.3906	turquoise	0.38025
evm.TU.Chr2.3908	EVM_prediction_Chr2.3908	turquoise	-0.77106
evm.TU.Chr2.391	EVM_prediction_Chr2.391	turquoise	0.88862
evm.TU.Chr2.3913	EVM_prediction_Chr2.3913	turquoise	0.94004
evm.TU.Chr2.3917	EVM_prediction_Chr2.3917	grey60	-0.78237
[truncated: 5,592 more rows]

## Sheet: ST3
Supplementary Table 3.Distribution details table of five moduls in 8 clusters
Cluster	gene_list
Cluster1	evm.TU.Chr1.1049	evm.TU.Chr1.1057	evm.TU.Chr1.1063	evm.TU.Chr1.1126	evm.TU.Chr1.1132	evm.TU.Chr1.1137	evm.TU.Chr1.1138	evm.TU.Chr1.1203	evm.TU.Chr1.1245	evm.TU.Chr1.126	evm.TU.Chr1.1318	evm.TU.Chr1.1381	evm.TU.Chr1.1417	evm.TU.Chr1.1501	evm.TU.Chr1.1513	evm.TU.Chr1.1712	evm.TU.Chr1.175	evm.TU.Chr1.1779	evm.TU.Chr1.1866	evm.TU.Chr1.1995	evm.TU.Chr1.2051	evm.TU.Chr1.2096	evm.TU.Chr1.2119	evm.TU.Chr1.2159	evm.TU.Chr1.22	evm.TU.Chr1.2228	evm.TU.Chr1.2409	evm.TU.Chr1.247	evm.TU.Chr1.2470	evm.TU.Chr1.2487	evm.TU.Chr1.2501	evm.TU.Chr1.2522	evm.TU.Chr1.2524	evm.TU.Chr1.2525	evm.TU.Chr1.2531	evm.TU.Chr1.2547	evm.TU.Chr1.2653	evm.TU.Chr1.2663	evm.TU.Chr1.2665	evm.TU.Chr1.2711	evm.TU.Chr1.2773	evm.TU.Chr1.2784	evm.TU.Chr1.2799	evm.TU.Chr1.2800	evm.TU.Chr1.2818	evm.TU.Chr1.2823	evm.TU.Chr1.2843	evm.TU.Chr1.2889	evm.TU.Chr1.2937
Cluster2	evm.TU.Chr1.1224	evm.TU.Chr1.1252	evm.TU.Chr1.131	evm.TU.Chr1.1557	evm.TU.Chr1.159	evm.TU.Chr1.1618	evm.TU.Chr1.1627	evm.TU.Chr1.1875	evm.TU.Chr1.1909_evm.TU.Chr1.1913	evm.TU.Chr1.1962	evm.TU.Chr1.2218	evm.TU.Chr1.233	evm.TU.Chr1.2382	evm.TU.Chr1.2386	evm.TU.Chr1.2391	evm.TU.Chr1.2459	evm.TU.Chr1.2498	evm.TU.Chr1.2540	evm.TU.Chr1.2680	evm.TU.Chr1.271	evm.TU.Chr1.2713	evm.TU.Chr1.2770	evm.TU.Chr1.2779	evm.TU.Chr1.279	evm.TU.Chr1.2828	evm.TU.Chr1.2924	evm.TU.Chr1.300	evm.TU.Chr1.3002	evm.TU.Chr1.3006	evm.TU.Chr1.3049	evm.TU.Chr1.311	evm.TU.Chr1.3193	evm.TU.Chr1.3308	evm.TU.Chr1.3359	evm.TU.Chr1.3360	evm.TU.Chr1.341	evm.TU.Chr1.3477	evm.TU.Chr1.3596	evm.TU.Chr1.363	evm.TU.Chr1.3723	evm.TU.Chr1.3759	evm.TU.Chr1.3827	evm.TU.Chr1.3831	evm.TU.Chr1.3901	evm.TU.Chr1.3932	evm.TU.Chr1.3990	evm.TU.Chr1.4056	evm.TU.Chr1.411	evm.TU.Chr1.4207
Cluster3	evm.TU.Chr1.1006	evm.TU.Chr1.1047	evm.TU.Chr1.1052	evm.TU.Chr1.112	evm.TU.Chr1.1120	evm.TU.Chr1.1133	evm.TU.Chr1.1147	evm.TU.Chr1.120	evm.TU.Chr1.1226	evm.TU.Chr1.123	evm.TU.Chr1.1275	evm.TU.Chr1.129	evm.TU.Chr1.1317_evm.TU.Chr1.1313	evm.TU.Chr1.138	evm.TU.Chr1.1450	evm.TU.Chr1.15	evm.TU.Chr1.153	evm.TU.Chr1.1646	evm.TU.Chr1.1726	evm.TU.Chr1.1784	evm.TU.Chr1.1801	evm.TU.Chr1.1829	evm.TU.Chr1.186	evm.TU.Chr1.1897	evm.TU.Chr1.1925	evm.TU.Chr1.1949	evm.TU.Chr1.197	evm.TU.Chr1.1974	evm.TU.Chr1.1999	evm.TU.Chr1.201	evm.TU.Chr1.2036	evm.TU.Chr1.2064	evm.TU.Chr1.2104	evm.TU.Chr1.2176	evm.TU.Chr1.2257	evm.TU.Chr1.2290	evm.TU.Chr1.2306	evm.TU.Chr1.2310	evm.TU.Chr1.2313	evm.TU.Chr1.2316	evm.TU.Chr1.2317	evm.TU.Chr1.2384	evm.TU.Chr1.243	evm.TU.Chr1.2481	evm.TU.Chr1.2486	evm.TU.Chr1.2492	evm.TU.Chr1.2517	evm.TU.Chr1.2548	evm.TU.Chr1.2567
Cluster4	evm.TU.Chr1.1086	evm.TU.Chr1.1097	evm.TU.Chr1.116	evm.TU.Chr1.1176	evm.TU.Chr1.1177	evm.TU.Chr1.12	evm.TU.Chr1.1537	evm.TU.Chr1.1553	evm.TU.Chr1.1596	evm.TU.Chr1.1617	evm.TU.Chr1.1673	evm.TU.Chr1.1883	evm.TU.Chr1.1934	evm.TU.Chr1.1941_evm.TU.Chr1.1944	evm.TU.Chr1.1945	evm.TU.Chr1.2050	evm.TU.Chr1.2142	evm.TU.Chr1.2221_evm.TU.Chr1.2222	evm.TU.Chr1.2239	evm.TU.Chr1.2261	evm.TU.Chr1.2339	evm.TU.Chr1.2348	evm.TU.Chr1.2366	evm.TU.Chr1.2561	evm.TU.Chr1.2576	evm.TU.Chr1.2629	evm.TU.Chr1.2638	evm.TU.Chr1.2722	evm.TU.Chr1.2772	evm.TU.Chr1.2793	evm.TU.Chr1.2886	evm.TU.Chr1.2953	evm.TU.Chr1.2954	evm.TU.Chr1.3000	evm.TU.Chr1.3112	evm.TU.Chr1.3136	evm.TU.Chr1.324	evm.TU.Chr1.3361	evm.TU.Chr1.3443	evm.TU.Chr1.3482	evm.TU.Chr1.3483	evm.TU.Chr1.3484	evm.TU.Chr1.3674	evm.TU.Chr1.3807	evm.TU.Chr1.3818	evm.TU.Chr1.3908	evm.TU.Chr1.4042	evm.TU.Chr1.4045	evm.TU.Chr1.4052
Cluster5	evm.TU.Chr1.1051	evm.TU.Chr1.1084	evm.TU.Chr1.124	evm.TU.Chr1.1303	evm.TU.Chr1.1305	evm.TU.Chr1.142	evm.TU.Chr1.168	evm.TU.Chr1.1703	evm.TU.Chr1.1791	evm.TU.Chr1.1819	evm.TU.Chr1.1830	evm.TU.Chr1.1861	evm.TU.Chr1.1984	evm.TU.Chr1.2092	evm.TU.Chr1.2156	evm.TU.Chr1.2194	evm.TU.Chr1.2300	evm.TU.Chr1.2360	evm.TU.Chr1.2406	evm.TU.Chr1.2422	evm.TU.Chr1.2423	evm.TU.Chr1.2442	evm.TU.Chr1.2614	evm.TU.Chr1.2673	evm.TU.Chr1.2744	evm.TU.Chr1.2754	evm.TU.Chr1.2802	evm.TU.Chr1.2884	evm.TU.Chr1.2930	evm.TU.Chr1.296	evm.TU.Chr1.2994	evm.TU.Chr1.3059	evm.TU.Chr1.308	evm.TU.Chr1.3101	evm.TU.Chr1.3113	evm.TU.Chr1.3133	evm.TU.Chr1.3146	evm.TU.Chr1.3203	evm.TU.Chr1.3497	evm.TU.Chr1.3510	evm.TU.Chr1.3531	evm.TU.Chr1.362	evm.TU.Chr1.3794	evm.TU.Chr1.3805	evm.TU.Chr1.3817	evm.TU.Chr1.3833	evm.TU.Chr1.3841	evm.TU.Chr1.3858	evm.TU.Chr1.3898
Cluster6	evm.TU.Chr1.1033	evm.TU.Chr1.115	evm.TU.Chr1.1204	evm.TU.Chr1.1207	evm.TU.Chr1.1293	evm.TU.Chr1.1294	evm.TU.Chr1.1338	evm.TU.Chr1.1360	evm.TU.Chr1.144	evm.TU.Chr1.1480	evm.TU.Chr1.1522	evm.TU.Chr1.1725	evm.TU.Chr1.1737	evm.TU.Chr1.1740	evm.TU.Chr1.1826	evm.TU.Chr1.1905	evm.TU.Chr1.1928	evm.TU.Chr1.2047	evm.TU.Chr1.2062	evm.TU.Chr1.2088	evm.TU.Chr1.212	evm.TU.Chr1.2134	evm.TU.Chr1.2149	evm.TU.Chr1.2161	evm.TU.Chr1.2175	evm.TU.Chr1.2249	evm.TU.Chr1.2289	evm.TU.Chr1.2412	evm.TU.Chr1.2435	evm.TU.Chr1.2446	evm.TU.Chr1.2506	evm.TU.Chr1.2602	evm.TU.Chr1.2603	evm.TU.Chr1.2644	evm.TU.Chr1.2654	evm.TU.Chr1.2657	evm.TU.Chr1.2682	evm.TU.Chr1.2742	evm.TU.Chr1.2768	evm.TU.Chr1.2790	evm.TU.Chr1.2859	evm.TU.Chr1.2912	evm.TU.Chr1.2926	evm.TU.Chr1.2932	evm.TU.Chr1.2941	evm.TU.Chr1.2957	evm.TU.Chr1.3054	evm.TU.Chr1.3142	evm.TU.Chr1.3169
Cluster7	evm.TU.Chr1.1035	evm.TU.Chr1.1037	evm.TU.Chr1.1087	evm.TU.Chr1.1130	evm.TU.Chr1.1175	evm.TU.Chr1.1356	evm.TU.Chr1.1416	evm.TU.Chr1.1528	evm.TU.Chr1.166	evm.TU.Chr1.170	evm.TU.Chr1.1813	evm.TU.Chr1.1825	evm.TU.Chr1.184	evm.TU.Chr1.2095	evm.TU.Chr1.2121	evm.TU.Chr1.2167_evm.TU.Chr1.2168	evm.TU.Chr1.2171	evm.TU.Chr1.2201	evm.TU.Chr1.2303	evm.TU.Chr1.2323	evm.TU.Chr1.2454	evm.TU.Chr1.2503	evm.TU.Chr1.2507	evm.TU.Chr1.251	evm.TU.Chr1.2885	evm.TU.Chr1.2910	evm.TU.Chr1.2920	evm.TU.Chr1.2921	evm.TU.Chr1.2993	evm.TU.Chr1.3003	evm.TU.Chr1.309	evm.TU.Chr1.3121	evm.TU.Chr1.3180_evm.TU.Chr1.3181	evm.TU.Chr1.3226	evm.TU.Chr1.3337	evm.TU.Chr1.3396	evm.TU.Chr1.3458	evm.TU.Chr1.3558	evm.TU.Chr1.3593	evm.TU.Chr1.3638	evm.TU.Chr1.3664	evm.TU.Chr1.3719	evm.TU.Chr1.3721	evm.TU.Chr1.3860	evm.TU.Chr1.3888	evm.TU.Chr1.4055	evm.TU.Chr1.408	evm.TU.Chr1.4092	evm.TU.Chr1.4237
Cluster8	evm.TU.Chr1.1016	evm.TU.Chr1.1059	evm.TU.Chr1.1072	evm.TU.Chr1.1110	evm.TU.Chr1.1146	evm.TU.Chr1.1164	evm.TU.Chr1.134	evm.TU.Chr1.1402	evm.TU.Chr1.1736	evm.TU.Chr1.182	evm.TU.Chr1.1840	evm.TU.Chr1.1895	evm.TU.Chr1.1898	evm.TU.Chr1.19	evm.TU.Chr1.1929	evm.TU.Chr1.1932	evm.TU.Chr1.1964_evm.TU.Chr1.1962	evm.TU.Chr1.1975	evm.TU.Chr1.2143	evm.TU.Chr1.2145	evm.TU.Chr1.2154	evm.TU.Chr1.2158	evm.TU.Chr1.2162	evm.TU.Chr1.2163	evm.TU.Chr1.2187	evm.TU.Chr1.2246	evm.TU.Chr1.238	evm.TU.Chr1.2402	evm.TU.Chr1.2415	evm.TU.Chr1.2427	evm.TU.Chr1.2464	evm.TU.Chr1.2613	evm.TU.Chr1.262	evm.TU.Chr1.2622	evm.TU.Chr1.2707	evm.TU.Chr1.277	evm.TU.Chr1.2783	evm.TU.Chr1.2942	evm.TU.Chr1.2943	evm.TU.Chr1.2987	evm.TU.Chr1.3137	evm.TU.Chr1.3143	evm.TU.Chr1.3149	evm.TU.Chr1.3151	evm.TU.Chr1.3219	evm.TU.Chr1.3235	evm.TU.Chr1.3251	evm.TU.Chr1.3260	evm.TU.Chr1.3332
[truncated: 1,025 more columns]

## Sheet: ST4
Supplementary Table 4. The expression levels of the CYP450 and UGT gene families.
gene_id	CK	MJ12h	MJ24h	MJ48h	gene_family
evm.TU.Chr1.1006	4.53667	0.32	0.6	0.596667	CYP450
evm.TU.Chr1.1443	238.15	334.895	328.29	306.01	CYP450
evm.TU.Chr1.1557	10.3467	19.12	24.17	14.2767	CYP450
evm.TU.Chr1.165	0	0	0	0	CYP450
evm.TU.Chr1.166	3.76	4.575	4.97	7.29	CYP450
evm.TU.Chr1.181	0	0	0	0	CYP450
evm.TU.Chr1.2241	28.3567	52.25	66.205	78.98	CYP450
evm.TU.Chr1.2317	3.10333	0.91	1.61	0.453333	CYP450
evm.TU.Chr1.2403	30.87	44.51	51.12	53.71	CYP450
evm.TU.Chr1.2493	103.363	63.69	116.605	75.7633	CYP450
evm.TU.Chr1.2554	4.57333	0.195	1.28	2.35	CYP450
evm.TU.Chr1.2918	0	0.055	0	0.06	CYP450
evm.TU.Chr1.2921	27.5133	54.25	52.955	60.1767	CYP450
evm.TU.Chr1.2924	3.71	9.515	10.06	4.36333	CYP450
evm.TU.Chr1.3136	22.1	41.615	68.275	120.597	CYP450
evm.TU.Chr1.3308	9.68333	18.785	15.715	11.54	CYP450
evm.TU.Chr1.4072	6.53333	20.68	29.445	39.9867	CYP450
evm.TU.Chr1.4108	8.80667	4.475	3.84	1.38	CYP450
evm.TU.Chr1.4314	16.6333	25.305	17.35	21.1133	CYP450
evm.TU.Chr1.4401	0.203333	15.26	8	7.85667	CYP450
evm.TU.Chr1.4477	0.936667	5.345	3.75	1.44	CYP450
evm.TU.Chr1.4737	0.106667	0.055	0.02	0.0366667	CYP450
evm.TU.Chr1.523	0.26	1.06	0.29	0.17	CYP450
evm.TU.Chr1.644	0	0	0	0	CYP450
evm.TU.Chr1.87	0.406667	0.06	0.1	0.0733333	CYP450
evm.TU.Chr2.1049	0.446667	0	0.015	0	CYP450
evm.TU.Chr2.1050	3.09667	0.81	1.125	2.16333	CYP450
evm.TU.Chr2.1293	243.027	126.69	156.03	163.88	CYP450
evm.TU.Chr2.1455	11.88	10.38	13.575	11.75	CYP450
evm.TU.Chr2.1490	0.01	0	0	0.0666667	CYP450
evm.TU.Chr2.1751	13.9233	17.07	10.025	8.41667	CYP450
evm.TU.Chr2.1802	21.1067	48.515	48.07	41.5367	CYP450
evm.TU.Chr2.1822	3.37	3.845	5.71	3.49667	CYP450
evm.TU.Chr2.183	69.8767	29.705	49.17	60.0467	CYP450
evm.TU.Chr2.1905	22.0667	5.635	25.485	5.31333	CYP450
evm.TU.Chr2.1999	3.71667	7.765	6.74	2.3	CYP450
evm.TU.Chr2.2001	10.3133	4.92	4.13	2.99333	CYP450
evm.TU.Chr2.2004	54.2167	54.92	70.805	69.2867	CYP450
evm.TU.Chr2.2005	21.1933	19.595	26.855	25.05	CYP450
evm.TU.Chr2.2016	0.266667	0.255	0.355	0.103333	CYP450
evm.TU.Chr2.2024	0.793333	4.695	1.39	2.89667	CYP450
evm.TU.Chr2.2547	58.8333	42.42	36.925	38.0067	CYP450
evm.TU.Chr2.2651	0	0.33	0.425	0.733333	CYP450
evm.TU.Chr2.266	0.0466667	0	0.105	0	CYP450
evm.TU.Chr2.267	0.0666667	0	0	0	CYP450
evm.TU.Chr2.2768	0.22	0.165	0.09	0.15	CYP450
evm.TU.Chr2.2964	0	0.14	0	0	CYP450
evm.TU.Chr2.3003	11.9167	0.54	4.325	1.65667	CYP450
evm.TU.Chr2.3005	0.0833333	0	0.09	0	CYP450
evm.TU.Chr2.3010	2.17	0.09	0.44	0.15	CYP450
evm.TU.Chr2.3019	0.813333	0.225	0.16	0.266667	CYP450
evm.TU.Chr2.3022	0.13	0	0.05	0.07	CYP450
evm.TU.Chr2.3024	14.49	3.685	20.08	12.84	CYP450
evm.TU.Chr2.3026	47.6667	215.635	63.945	137.213	CYP450
evm.TU.Chr2.3027	0.276667	0	0	0.0566667	CYP450
evm.TU.Chr2.3029	5.60333	7.3	12.78	6.55	CYP450
evm.TU.Chr2.3032	0.983333	0.075	0	0	CYP450
evm.TU.Chr2.3033	9.06333	8.48	9.39	10.1167	CYP450
evm.TU.Chr2.3037	1.25	0.515	2.06	1.44667	CYP450
evm.TU.Chr2.3102	1.88333	0	0.015	0	CYP450
evm.TU.Chr2.3331	18.8567	12.51	24.74	17.4	CYP450
evm.TU.Chr2.426	0	0	0	0	CYP450
evm.TU.Chr2.4395	9.64	10.89	7.02	13.6333	CYP450
evm.TU.Chr2.4398	0.823333	1.035	2.135	2.06	CYP450
evm.TU.Chr2.943	0.173333	93.805	118.225	80.1633	CYP450
evm.TU.Chr3.1038	7.66	3.255	0.255	3.31667	CYP450
evm.TU.Chr3.1041	1.17	3.69	3.87	1.96667	CYP450
evm.TU.Chr3.1077	119.127	504.86	467.535	448.44	CYP450
evm.TU.Chr3.1080	3.81	18	18.18	25.3733	CYP450
evm.TU.Chr3.1089	0.01	0.09	0	1.66667	CYP450
evm.TU.Chr3.1107	12.7433	5.32	5.56	8.79	CYP450
evm.TU.Chr3.1297	2.26333	0.725	2.68	2.45667	CYP450
evm.TU.Chr3.1298	24.1	32.695	22.795	37.66	CYP450
evm.TU.Chr3.1304	0.356667	0.03	0.155	0.0633333	CYP450
evm.TU.Chr3.1310	0.07	0.28	0.285	0.0633333	CYP450
evm.TU.Chr3.1323	17.84	16.06	19.915	25.4833	CYP450
evm.TU.Chr3.1794	0.166667	3.61	4.19	8.59667	CYP450
evm.TU.Chr3.1856	1.97667	0.92	7.68	2.19333	CYP450
evm.TU.Chr3.1869	1.62667	0.29	0.67	0.42	CYP450
evm.TU.Chr3.1928	2.43667	2.885	2.755	1.91667	CYP450
evm.TU.Chr3.2358	142.917	110.8	95.48	96.7	CYP450
evm.TU.Chr3.2472	11.1333	4.2	19.925	5.67667	CYP450
evm.TU.Chr3.2473	30.6533	110.175	79.38	103.403	CYP450
evm.TU.Chr3.2477	11.03	1.64	15.06	2.64667	CYP450
evm.TU.Chr3.269	1.10667	2.64	6.85	0.48	CYP450
evm.TU.Chr3.2842.1	#DIV/0!	#DIV/0!	#DIV/0!	#DIV/0!	CYP450
evm.TU.Chr3.2924	0.126667	0	0.04	0	CYP450
evm.TU.Chr3.3565.1	#DIV/0!	#DIV/0!	#DIV/0!	#DIV/0!	CYP450
evm.TU.Chr3.3827	7.43333	7.15	3.765	8.98333	CYP450
evm.TU.Chr3.394	0	1.065	0	0	CYP450
evm.TU.Chr3.663	1.28333	0.1	0.92	0.583333	CYP450
evm.TU.Chr4.1008	0.216667	0.035	0.105	0.09	CYP450
evm.TU.Chr4.1130	0.04	0.02	0	0	CYP450
evm.TU.Chr4.2042	0.01	0	0.08	0.06	CYP450
evm.TU.Chr4.248	4.06	0.285	0.24	0.133333	CYP450
evm.TU.Chr4.2648	0.03	0.015	0	0.216667	CYP450
evm.TU.Chr4.2704	1.55	0.495	0.245	0.163333	CYP450
evm.TU.Chr4.2805	13.8267	3.42	6.11	1.40333	CYP450
evm.TU.Chr4.3109	0.26	1.27	1.22	0.85	CYP450
evm.TU.Chr4.3125	9.87	29.66	8.885	21.15	CYP450
evm.TU.Chr4.3126	13.9933	4.72	7.17	6.53	CYP450
evm.TU.Chr4.376	1.81	1.615	1.735	0.666667	CYP450
evm.TU.Chr4.378	31.0067	23.685	35.87	37.5633	CYP450
evm.TU.Chr4.559	0.416667	0.22	0.33	1.31	CYP450
evm.TU.Chr4.560	123.44	120.06	111.545	105.273	CYP450
evm.TU.Chr4.561	9.46	17.62	12.445	14.6867	CYP450
evm.TU.Chr4.696	1.90667	0.18	0.965	0.363333	CYP450
evm.TU.Chr5.140	5.83	2.52	17.02	3.37667	CYP450
evm.TU.Chr5.1559	4.21	0.075	7.51	0.123333	CYP450
evm.TU.Chr5.2201	0	0	0	0	CYP450
evm.TU.Chr5.250	0	0	0	0	CYP450
evm.TU.Chr5.597	0	0	0	0	CYP450
evm.TU.Chr5.601	0.663333	0	0.17	0.793333	CYP450
evm.TU.Chr6.1012	0.553333	0.4	0.035	0.04	CYP450
evm.TU.Chr6.1016	7.61333	4.365	3.72	0.943333	CYP450
evm.TU.Chr6.1017	25.8367	14.06	36.11	14.2767	CYP450
evm.TU.Chr6.1051	449.63	1033.58	927.385	1502.61	CYP450
evm.TU.Chr6.1056	1	6.735	0.775	1.47333	CYP450
evm.TU.Chr6.1058	1.06667	11.935	0.48	1.31667	CYP450
evm.TU.Chr6.1059	13.16	1.41	0.465	1.47333	CYP450
evm.TU.Chr6.1061	11.3267	232.445	76.16	134.577	CYP450
evm.TU.Chr6.1261	21.9733	6.24	13.99	2.05	CYP450
evm.TU.Chr6.1471	3.04667	4.01	3.215	4.51667	CYP450
evm.TU.Chr6.1527	160.817	149.07	365.34	349.36	CYP450
evm.TU.Chr6.1645	9.24333	5.645	7.53	8.46333	CYP450
evm.TU.Chr6.2137	2.85667	10.27	27.78	11.8733	CYP450
evm.TU.Chr6.2701	2.79667	4.975	4.205	3.48	CYP450
evm.TU.Chr6.2943	0.116667	0.03	0.125	0	CYP450
evm.TU.Chr7.117	0	0	0	0	CYP450
evm.TU.Chr7.1522	4.90333	2.005	3.13	2.94667	CYP450
evm.TU.Chr7.1762	25.4967	10.09	13.84	14.1367	CYP450
evm.TU.Chr7.1763	3.45667	7.015	1.405	2.87667	CYP450
evm.TU.Chr7.2162	2.74667	1.19	1.405	0.436667	CYP450
evm.TU.Chr7.2317	0.0966667	0.145	0	0	CYP450
evm.TU.Chr7.2379	8.93667	8.795	9.2	10.2967	CYP450
evm.TU.Chr7.336	0.586667	0.19	0.27	0.11	CYP450
evm.TU.Chr7.506	0	0	0	0	CYP450
evm.TU.Chr7.507	0	0	0	0.27	CYP450
evm.TU.Chr7.512	16.3533	180.4	72.625	144.68	CYP450
evm.TU.Chr7.515	1.39333	14.875	3.665	10.1333	CYP450
evm.TU.Chr7.518	8.74667	83.705	36.9	56.7967	CYP450
evm.TU.Chr7.531	4.18	2.225	3.825	3.66667	CYP450
evm.TU.Chr7.532	0.196667	0.4	0.155	0.113333	CYP450
evm.TU.Chr7.533	1.28667	0.48	0.28	0.6	CYP450
evm.TU.Chr7.773	36.26	0.69	8.98	17.57	CYP450
evm.TU.Chr7.783	0.816667	0.315	0.295	0.476667	CYP450
evm.TU.Chr7.80	3.50667	1.475	3.97	2.28333	CYP450
evm.TU.Chr7.957	0.07	0	0	0.08	CYP450
evm.TU.Chr8.1013	0	0	0.02	0	CYP450
evm.TU.Chr8.1019	3.56667	2.075	2.885	5.02667	CYP450
evm.TU.Chr8.1040	0.106667	0.595	0.505	0.116667	CYP450
evm.TU.Chr8.1058	2.59667	6.255	6.115	7.87333	CYP450
evm.TU.Chr8.1390	3.19333	0.075	2.69	1.58667	CYP450
evm.TU.Chr8.1424	0.0333333	0.015	0.1	0.0733333	CYP450
evm.TU.Chr8.1469	1.84	0.42	1.23	2.53	CYP450
evm.TU.Chr8.1861	0.673333	0	0	0	CYP450
evm.TU.Chr8.1864	1.18	2.525	2.5	1.62667	CYP450
evm.TU.Chr8.1867	0.986667	1.54	0.795	0.486667	CYP450
evm.TU.Chr8.1993	1.14333	0.15	0.77	0.0533333	CYP450
evm.TU.Chr8.1994	59.7467	32.645	52	20.88	CYP450
evm.TU.Chr8.2173	158.32	282.305	111.015	187.1	CYP450
evm.TU.Chr9.1146	1	1.06	0.245	0.593333	CYP450
evm.TU.Chr9.1147	29.88	8.59	52.935	13.9833	CYP450
evm.TU.Chr9.1167	524.94	821.79	895.805	402.517	CYP450
evm.TU.Chr9.1290	7.96667	5.765	5.705	5.65	CYP450
evm.TU.Chr9.26	10.07	1.14	3.665	0.946667	CYP450
evm.TU.Chr9.542	14.4033	11.76	9.985	12.98	CYP450
evm.TU.Scaffold18.3	4.89	8.61	15.015	15.1233	CYP450
evm.TU.Scaffold73.1	11.5067	24.275	29.25	27.73	CYP450
evm.TU.Chr1.3881_evm.TU.Chr1.3882	10.61	20.965	15.7	18.34	CYP450
evm.TU.Chr1.4405	74.4433	91.005	61.4	70.32	CYP450
evm.TU.Chr2.1810	32.6733	48.675	61.27	58.5167	CYP450
evm.TU.Chr3.1317	0	0	0.12	0	CYP450
evm.TU.Chr3.3401	0.283333	0.045	0.115	0.3	CYP450
evm.TU.Chr7.499	30.4	49.23	61.92	77.1333	CYP450
evm.TU.Chr9.945	0.54	0.185	0.16	0.0866667	UGT
evm.TU.Chr6.2004	5.28333	2.485	2.11	2.18333	UGT
evm.TU.Chr1.3790	18	8.275	15.25	6.46333	UGT
evm.TU.Chr4.874	0.816667	0.495	0.97	0.77	UGT
evm.TU.Chr2.3852	21.4367	31.625	24.66	19.3767	UGT
evm.TU.Chr4.2047	0.283333	0.145	1.765	1.87	UGT
evm.TU.Chr8.1444	4.70333	6.44	4.57	4.99	UGT
evm.TU.Chr2.1445	0.156667	0	0	0.0133333	UGT
evm.TU.Chr3.470	1.73333	0.5	0.955	0.416667	UGT
evm.TU.Chr8.861	1.14	16.175	7.74	9.85	UGT
evm.TU.Chr9.2414	0.0533333	0.06	0.12	0.07	UGT
evm.TU.Chr9.944	1.08333	0.76	0.795	0.483333	UGT
evm.TU.Chr5.2477	4.92333	0.155	2.66	1.09667	UGT
evm.TU.Chr5.2964	13.4233	87.315	98.415	71.5033	UGT
evm.TU.Chr6.2364	0.763333	17.265	1.815	2.17333	UGT
evm.TU.Chr2.1447	17.0033	12.48	9.155	12.5167	UGT
evm.TU.Chr5.2478	82.4233	233.61	152.59	218.557	UGT
evm.TU.Chr6.2363	7.63	24.85	19.51	6.84333	UGT
evm.TU.Chr3.2264	24.36	40.55	6.795	14.62	UGT
evm.TU.Chr6.2840	0	0	0	0	UGT
evm.TU.Chr1.3791	0.746667	0.7	0.505	0.493333	UGT
evm.TU.Chr3.2315	35.6867	36.705	56.575	34.7133	UGT
evm.TU.Chr5.2476	51.94	9.745	34.46	12.37	UGT
evm.TU.Chr3.2317	88.1033	63.585	61.57	44.94	UGT
evm.TU.Chr3.472	37.7167	43.95	29.125	73.2333	UGT
evm.TU.Chr9.265	27.59	42.23	31.05	37.28	UGT
evm.TU.Chr1.3786	41.5667	26.7	24.53	24.92	UGT
evm.TU.Chr9.2409	8.18333	80.97	27.22	75.3267	UGT
evm.TU.Chr1.3793	0	0	0	0	UGT
evm.TU.Chr8.723	18.43	23.12	16.25	22.6067	UGT
evm.TU.Chr1.3794	4.39667	15.245	10.025	17.1033	UGT
evm.TU.Chr1.3785	38.2567	9.415	6.645	6.84667	UGT
evm.TU.Chr2.1177	0.12	0	0.045	0.01	UGT
evm.TU.Chr9.2408	61.3133	66.835	29.115	65.4133	UGT
evm.TU.Chr9.264	394	833.855	603.01	519.913	UGT
evm.TU.Chr4.3458	1.17	1.73	1.89	1.98667	UGT
evm.TU.Chr3.2262	0.556667	2.03	1.42	1.47	UGT
evm.TU.Chr4.3457	0	0	0	0	UGT
evm.TU.Chr9.2201	131.147	236.615	77.52	71.35	UGT
evm.TU.Chr3.2310	0.94	0.23	0.46	0.273333	UGT
evm.TU.Chr3.402	14.6767	7.55	4.65	4.86667	UGT
evm.TU.Chr3.1937	1.93333	1.03	6.625	1.64	UGT
evm.TU.Chr3.1939	56.4367	114.7	94.965	80.1333	UGT
evm.TU.Chr2.1527	0	0	0.735	3.05333	UGT
evm.TU.Chr9.2203	70.82	88.96	41.73	56.4933	UGT
evm.TU.Chr5.1091	0.513333	1.415	0.83	0.3	UGT
evm.TU.Chr1.2834	5.25333	5.875	6.305	7.27	UGT
evm.TU.Chr3.2302	0.213333	0.21	0.225	0.193333	UGT
evm.TU.Chr3.2265	10.2767	16.695	40.02	57.4267	UGT
evm.TU.Chr7.1873	0.136667	0.225	0.7	0.446667	UGT
evm.TU.Chr6.2837	27.3767	13.675	7.395	12.2933	UGT
evm.TU.Chr3.239	7.07	10.09	8.41	12.2367	UGT
evm.TU.Chr7.1870	0.346667	0.705	0.9	0.173333	UGT
evm.TU.Chr3.2312	4.50333	1.61	1.485	1.40667	UGT
evm.TU.Chr5.2102	1.39333	0.875	0.68	1.32667	UGT
evm.TU.Chr9.1853	26.4267	52.58	48.115	42.0133	UGT
evm.TU.Chr1.2454	24.7	44.205	26.965	54.8867	UGT
evm.TU.Chr7.846	7.49333	8.065	15.63	4.90333	UGT
evm.TU.Chr3.481	0.4	0.36	0	0	UGT
evm.TU.Chr3.1938	5.78333	3.345	3.465	3.86667	UGT
evm.TU.Chr3.483	4.48333	26.86	20.47	33.66	UGT
evm.TU.Chr1.2833	1.03667	2.555	0.64	0.523333	UGT
evm.TU.Chr3.482	5.84	3.515	3.575	6.29333	UGT
evm.TU.Chr7.2173	0.913333	0.205	0.325	0.446667	UGT
evm.TU.Chr1.2959	4.3	4.56	4.25	5.04	UGT
evm.TU.Chr7.2171	2.64	2.71	1.925	4.02	UGT
evm.TU.Chr7.222	11.9533	51.955	30.875	51.6333	UGT
evm.TU.Chr1.2839	0.0366667	0	0	0	UGT
evm.TU.Chr1.2452	35.2367	89.77	65.815	97.6633	UGT
evm.TU.Chr7.2168	0.113333	0	0	0	UGT
evm.TU.Chr3.1936	53.8533	68.55	28.05	41.9033	UGT
evm.TU.Chr6.836	56.13	139.425	47.925	82.4667	UGT
evm.TU.Chr6.266	0.486667	0.475	0.09	0.0966667	UGT
evm.TU.Chr7.2167	0.04	0	0.02	0.03	UGT
evm.TU.Chr9.2336	2.39	12.145	13.66	9.5	UGT
evm.TU.Chr1.3416	0	0.105	0	0	UGT
evm.TU.Chr7.223	90.31	49.09	50.87	70.3867	UGT
evm.TU.Chr1.3414	5.26	4.105	4.26	3.91	UGT
evm.TU.Chr5.2112	6.15667	9.055	13.455	19.5967	UGT
evm.TU.Chr7.2172	76.4367	91.44	65.39	88.4767	UGT
evm.TU.Chr7.2174	0	0	0	0	UGT
evm.TU.Chr5.424	11.7133	19.865	45.805	30.3033	UGT
evm.TU.Chr2.1950	0.08	0.345	0.42	0.213333	UGT
evm.TU.Chr1.3788	0	0	0	0	UGT
evm.TU.Chr2.2445	2.95333	10.005	2.3	1.64667	UGT
evm.TU.Chr8.1983	0.3	0.385	1.285	0.656667	UGT
evm.TU.Chr5.2104	5.23	3.76	3.22	1.95333	UGT
evm.TU.Chr3.1935	38.1233	87.665	85.2	70.2733	UGT
evm.TU.Chr3.2021	4.7	0.36	0.23	0.44	UGT
evm.TU.Chr9.1082	0.216667	0.185	0.4	0.0933333	UGT
evm.TU.Chr6.1139	0.283333	26.56	4.46	3.49667	UGT
evm.TU.Chr2.2243	4.67667	2.58	4.42	7.20667	UGT
evm.TU.Chr2.3945	0	0	0	0	UGT
evm.TU.Chr3.2020	0.143333	0	0.065	0	UGT
evm.TU.Chr5.2404	0.62	0.305	0.58	0.61	UGT
evm.TU.Chr8.654	40.5367	73.69	72.515	111.21	UGT
evm.TU.Chr2.3067	11.7633	11.125	10.285	8.06333	UGT
evm.TU.Chr6.96	0	0	0.045	0.0333333	UGT
evm.TU.Chr6.1140	3.28333	14.395	10.26	6.35667	UGT
evm.TU.Chr8.1982	22.09	58.475	62.14	33.2033	UGT
evm.TU.Chr2.920	4.63	6.505	7.335	5.64667	UGT
evm.TU.Chr1.3415	6.51333	1.045	1.41	1.05333	UGT
evm.TU.Chr6.879	0.816667	0.6	0.475	0.786667	UGT

## Sheet: ST5
Supplementary Table 5. Correlation analysis among structural genes, transcription factors, and metabolites.
Function genes and metabolites	Gene_name_transcription factor	Cor
PgGGPS2	PgLOB41	0.741913
PgGGPS2	PgbHLH93	0.52549
PgGGPS2	PgANT	0.821047
PgGGPS2	PgBHLH36	0.576487
PgGGPS2	PgMYB50	0.794288
PgGGPS2	PgMYBS1	0.913797
PgGGPS2	PgMYB84	0.143775
PgGGPS2	PgCOL4	0.751772
PgGGPS2	PgSPL13	0.366003
PgGGPS2	PgGATA9	0.518777
PgGGPS2	PgSPL5	0.224336
PgGGPS2	PgBZIP14	0.886354
PgGGPS2	PgBHLH30	0.23502
PgGGPS2	PgARF31	0.423046
PgGGPS2	PgOBP3	0.519378
PgGGPS2	PgERF1	0.55958
PgGGPS2	PgLBD19	0.184215
PgGGPS2	PgBHLH28	0.817185
PgGGPS2	PgMYB78	0.27715
PgUGTPg21	PgLOB41	0.167043
PgUGTPg21	PgbHLH93	-0.332388
PgUGTPg21	PgANT	-0.0338547
PgUGTPg21	PgBHLH36	-0.143022
PgUGTPg21	PgMYB50	0.0445644
PgUGTPg21	PgMYBS1	-0.128034
PgUGTPg21	PgMYB84	0.488089
PgUGTPg21	PgCOL4	0.426149
PgUGTPg21	PgSPL13	-0.153194
PgUGTPg21	PgGATA9	0.0214912
PgUGTPg21	PgSPL5	0.240243
PgUGTPg21	PgBZIP14	-0.136376
PgUGTPg21	PgBHLH30	-0.283336
PgUGTPg21	PgARF31	-0.0170578
PgUGTPg21	PgOBP3	-0.104815
PgUGTPg21	PgERF1	0.408862
PgUGTPg21	PgLBD19	0.336406
PgUGTPg21	PgBHLH28	0.159865
PgUGTPg21	PgMYB78	0.480885
PgUGT85A4	PgLOB41	0.771348
PgUGT85A4	PgbHLH93	0.399769
PgUGT85A4	PgANT	0.402298
PgUGT85A4	PgBHLH36	0.560707
PgUGT85A4	PgMYB50	0.678914
PgUGT85A4	PgMYBS1	0.308905
PgUGT85A4	PgMYB84	0.465095
PgUGT85A4	PgCOL4	0.862771
PgUGT85A4	PgSPL13	0.471799
PgUGT85A4	PgGATA9	0.721211
PgUGT85A4	PgSPL5	0.86106
PgUGT85A4	PgBZIP14	0.605025
PgUGT85A4	PgBHLH30	0.429805
PgUGT85A4	PgARF31	0.745107
PgUGT85A4	PgOBP3	0.638122
PgUGT85A4	PgERF1	0.664667
PgUGT85A4	PgLBD19	0.811646
PgUGT85A4	PgBHLH28	0.840855
PgUGT85A4	PgMYB78	0.856487
PgUGT90A1	PgLOB41	0.272884
PgUGT90A1	PgbHLH93	0.323128
PgUGT90A1	PgANT	0.228722
PgUGT90A1	PgBHLH36	0.41726
PgUGT90A1	PgMYB50	0.522416
PgUGT90A1	PgMYBS1	0.0762937
PgUGT90A1	PgMYB84	0.244202
PgUGT90A1	PgCOL4	0.549699
PgUGT90A1	PgSPL13	0.466534
PgUGT90A1	PgGATA9	0.956232
PgUGT90A1	PgSPL5	0.733627
PgUGT90A1	PgBZIP14	0.43914
PgUGT90A1	PgBHLH30	0.359917
PgUGT90A1	PgARF31	0.540581
PgUGT90A1	PgOBP3	0.193649
PgUGT90A1	PgERF1	0.381919
PgUGT90A1	PgLBD19	0.76947
PgUGT90A1	PgBHLH28	0.653243
PgUGT90A1	PgMYB78	0.465998
PgUGTPg26	PgLOB41	0.262641
PgUGTPg26	PgbHLH93	0.513287
PgUGTPg26	PgANT	0.037779
PgUGTPg26	PgBHLH36	0.466242
PgUGTPg26	PgMYB50	0.565073
PgUGTPg26	PgMYBS1	0.067559
PgUGTPg26	PgMYB84	0.0560226
PgUGTPg26	PgCOL4	0.423739
PgUGTPg26	PgSPL13	0.686309
PgUGTPg26	PgGATA9	0.540232
PgUGTPg26	PgSPL5	0.425887
PgUGTPg26	PgBZIP14	0.167154
PgUGTPg26	PgBHLH30	0.733645
PgUGTPg26	PgARF31	0.409079
PgUGTPg26	PgOBP3	0.042213
PgUGTPg26	PgERF1	0.437315
PgUGTPg26	PgLBD19	0.381979
PgUGTPg26	PgBHLH28	0.190957
PgUGTPg26	PgMYB78	0.47746
PgHMGR1	PgLOB41	0.720752
PgHMGR1	PgbHLH93	0.881824
PgHMGR1	PgANT	0.249399
PgHMGR1	PgBHLH36	0.862296
PgHMGR1	PgMYB50	0.747542
PgHMGR1	PgMYBS1	0.468972
PgHMGR1	PgMYB84	-0.156337
PgHMGR1	PgCOL4	0.47468
PgHMGR1	PgSPL13	0.842858
PgHMGR1	PgGATA9	0.392585
PgHMGR1	PgSPL5	0.53246
PgHMGR1	PgBZIP14	0.481026
PgHMGR1	PgBHLH30	0.831687
PgHMGR1	PgARF31	0.630704
PgHMGR1	PgOBP3	0.693336
PgHMGR1	PgERF1	0.527552
PgHMGR1	PgLBD19	0.173641
PgHMGR1	PgBHLH28	0.467525
PgHMGR1	PgMYB78	0.498085
PgHMGR2	PgLOB41	0.561448
PgHMGR2	PgbHLH93	0.722942
PgHMGR2	PgANT	0.0935664
PgHMGR2	PgBHLH36	0.821935
PgHMGR2	PgMYB50	0.556077
PgHMGR2	PgMYBS1	0.224809
PgHMGR2	PgMYB84	-0.0842661
PgHMGR2	PgCOL4	0.28579
PgHMGR2	PgSPL13	0.779042
PgHMGR2	PgGATA9	0.535527
PgHMGR2	PgSPL5	0.683092
PgHMGR2	PgBZIP14	0.43304
PgHMGR2	PgBHLH30	0.668804
PgHMGR2	PgARF31	0.795568
PgHMGR2	PgOBP3	0.725211
PgHMGR2	PgERF1	0.388389
PgHMGR2	PgLBD19	0.342658
PgHMGR2	PgBHLH28	0.514995
PgHMGR2	PgMYB78	0.471623
PgDXS2	PgLOB41	0.741947
PgDXS2	PgbHLH93	0.777491
PgDXS2	PgANT	0.699159
PgDXS2	PgBHLH36	0.697255
PgDXS2	PgMYB50	0.921039
PgDXS2	PgMYBS1	0.916384
PgDXS2	PgMYB84	0.153216
PgDXS2	PgCOL4	0.755968
PgDXS2	PgSPL13	0.62325
PgDXS2	PgGATA9	0.595162
PgDXS2	PgSPL5	0.342804
PgDXS2	PgBZIP14	0.891276
PgDXS2	PgBHLH30	0.495426
PgDXS2	PgARF31	0.450858
PgDXS2	PgOBP3	0.56843
PgDXS2	PgERF1	0.511162
PgDXS2	PgLBD19	0.22005
PgDXS2	PgBHLH28	0.80639
PgDXS2	PgMYB78	0.331755
oleanolic acid	PgLOB41	-0.0178831
oleanolic acid	PgbHLH93	-0.566045
oleanolic acid	PgANT	0.273835
oleanolic acid	PgBHLH36	-0.320254
oleanolic acid	PgMYB50	-0.358879
oleanolic acid	PgMYBS1	0.0803384
oleanolic acid	PgMYB84	-0.00729344
oleanolic acid	PgCOL4	-0.0859405
oleanolic acid	PgSPL13	-0.662707
oleanolic acid	PgGATA9	-0.330117
oleanolic acid	PgSPL5	-0.351833
oleanolic acid	PgBZIP14	-0.0170196
oleanolic acid	PgBHLH30	-0.730998
oleanolic acid	PgARF31	-0.192106
oleanolic acid	PgOBP3	-0.048589
oleanolic acid	PgERF1	-0.0186353
oleanolic acid	PgLBD19	-0.227937
oleanolic acid	PgBHLH28	0.0211229
oleanolic acid	PgMYB78	-0.247534
Platycodin D	PgLOB41	0.781933
Platycodin D	PgbHLH93	0.776433
Platycodin D	PgANT	0.442086
Platycodin D	PgBHLH36	0.829327
Platycodin D	PgMYB50	0.73246
Platycodin D	PgMYBS1	0.516637
Platycodin D	PgMYB84	-0.150539
Platycodin D	PgCOL4	0.515458
Platycodin D	PgSPL13	0.729128
Platycodin D	PgGATA9	0.422986
Platycodin D	PgSPL5	0.448315
Platycodin D	PgBZIP14	0.597544
Platycodin D	PgBHLH30	0.833188
Platycodin D	PgARF31	0.765294
Platycodin D	PgOBP3	0.706086
Platycodin D	PgERF1	0.574482
Platycodin D	PgLBD19	0.220673
Platycodin D	PgBHLH28	0.495658
Platycodin D	PgMYB78	0.513556
Platycodin D3	PgLOB41	-0.516098
Platycodin D3	PgbHLH93	-0.355857
Platycodin D3	PgANT	-0.19672
Platycodin D3	PgBHLH36	-0.489954
Platycodin D3	PgMYB50	-0.589134
Platycodin D3	PgMYBS1	-0.112232
Platycodin D3	PgMYB84	-0.43266
Platycodin D3	PgCOL4	-0.71835
Platycodin D3	PgSPL13	-0.504757
Platycodin D3	PgGATA9	-0.835547
Platycodin D3	PgSPL5	-0.899931
Platycodin D3	PgBZIP14	-0.449011
Platycodin D3	PgBHLH30	-0.372786
Platycodin D3	PgARF31	-0.635265
Platycodin D3	PgOBP3	-0.430954
Platycodin D3	PgERF1	-0.538891
Platycodin D3	PgLBD19	-0.848628
Platycodin D3	PgBHLH28	-0.75453
Platycodin D3	PgMYB78	-0.742533
Platycodin E	PgLOB41	0.637177
Platycodin E	PgbHLH93	0.126855
Platycodin E	PgANT	0.575713
Platycodin E	PgBHLH36	0.404582
Platycodin E	PgMYB50	0.236157
Platycodin E	PgMYBS1	0.494101
Platycodin E	PgMYB84	-0.228207
Platycodin E	PgCOL4	0.27139
Platycodin E	PgSPL13	-0.011287
Platycodin E	PgGATA9	-0.0868577
Platycodin E	PgSPL5	-0.0320191
Platycodin E	PgBZIP14	0.41574
Platycodin E	PgBHLH30	0.0267275
Platycodin E	PgARF31	0.430347
Platycodin E	PgOBP3	0.555082
Platycodin E	PgERF1	0.458537
Platycodin E	PgLBD19	-0.15298
Platycodin E	PgBHLH28	0.334977
Platycodin E	PgMYB78	0.16051
Starch	PgLOB41	-0.855145
Starch	PgbHLH93	-0.416971
Starch	PgANT	-0.532175
Starch	PgBHLH36	-0.685302
Starch	PgMYB50	-0.702599
Starch	PgMYBS1	-0.432778
Starch	PgMYB84	-0.283066
Starch	PgCOL4	-0.829735
Starch	PgSPL13	-0.473423
Starch	PgGATA9	-0.677372
Starch	PgSPL5	-0.753215
Starch	PgBZIP14	-0.65863
Starch	PgBHLH30	-0.378803
Starch	PgARF31	-0.819427
Starch	PgOBP3	-0.697816
Starch	PgERF1	-0.776734
Starch	PgLBD19	-0.646013
Starch	PgBHLH28	-0.861393
Starch	PgMYB78	-0.775747
Sugar	PgLOB41	-0.746284
Sugar	PgbHLH93	-0.394569
Sugar	PgANT	-0.434853
Sugar	PgBHLH36	-0.470735
Sugar	PgMYB50	-0.417084
Sugar	PgMYBS1	-0.517043
Sugar	PgMYB84	0.0485317
Sugar	PgCOL4	-0.391949
Sugar	PgSPL13	-0.288322
Sugar	PgGATA9	0.243165
Sugar	PgSPL5	0.0184038
Sugar	PgBZIP14	-0.337369
Sugar	PgBHLH30	-0.477504
Sugar	PgARF31	-0.449041
Sugar	PgOBP3	-0.567394
Sugar	PgERF1	-0.512137
Sugar	PgLBD19	0.160069
Sugar	PgBHLH28	-0.156107
Sugar	PgMYB78	-0.421904
Total saponins	PgLOB41	0.7737
Total saponins	PgbHLH93	0.747137
Total saponins	PgANT	0.330463
Total saponins	PgBHLH36	0.874351
Total saponins	PgMYB50	0.819518
Total saponins	PgMYBS1	0.39919
Total saponins	PgMYB84	0.0902676
Total saponins	PgCOL4	0.687161
Total saponins	PgSPL13	0.824562
Total saponins	PgGATA9	0.740177
Total saponins	PgSPL5	0.797552
Total saponins	PgBZIP14	0.605218
Total saponins	PgBHLH30	0.727758
Total saponins	PgARF31	0.840678
Total saponins	PgOBP3	0.696628
Total saponins	PgERF1	0.692199
Total saponins	PgLBD19	0.551798
Total saponins	PgBHLH28	0.735658
Total saponins	PgMYB78	0.712932
β-Amyrin	PgLOB41	0.571037
β-Amyrin	PgbHLH93	-0.0265002
β-Amyrin	PgANT	0.580586
β-Amyrin	PgBHLH36	0.293195
β-Amyrin	PgMYB50	0.178491
β-Amyrin	PgMYBS1	0.443458
β-Amyrin	PgMYB84	-0.0831314
β-Amyrin	PgCOL4	0.316302
β-Amyrin	PgSPL13	-0.143606
β-Amyrin	PgGATA9	0.0194249
β-Amyrin	PgSPL5	0.0429058
β-Amyrin	PgBZIP14	0.433395
β-Amyrin	PgBHLH30	-0.187517
β-Amyrin	PgARF31	0.381924
β-Amyrin	PgOBP3	0.50065
β-Amyrin	PgERF1	0.428194
β-Amyrin	PgLBD19	-0.0148978
β-Amyrin	PgBHLH28	0.448216
β-Amyrin	PgMYB78	0.158731

## Sheet: ST6
Supplementary Table 5. potential binding affinity of TFs to structural gene promoters.
Family	sequence name	start	stop	strand	score	p-value
BBR-BPC	PgHMGR2	746	775	-	61.2025	1.55e-19
BBR-BPC	PgHMGR2	748	777	-	61.2025	1.55e-19
BBR-BPC	PgHMGR2	750	779	-	61.2025	1.55e-19
BBR-BPC	PgHMGR2	752	781	-	61.2025	1.55e-19
BBR-BPC	PgHMGR2	754	783	-	61.2025	1.55e-19
BBR-BPC	PgHMGR2	756	785	-	61.2025	1.55e-19
BBR-BPC	PgHMGR2	758	787	-	61.2025	1.55e-19
BBR-BPC	PgHMGR2	760	789	-	61.2025	1.55e-19
BBR-BPC	PgHMGR2	762	791	-	61.2025	1.55e-19
BBR-BPC	PgHMGR2	764	793	-	61.2025	1.55e-19
BBR-BPC	PgHMGR2	766	795	-	61.2025	1.55e-19
BBR-BPC	PgHMGR2	768	797	-	61.2025	1.55e-19
BBR-BPC	PgHMGR2	744	773	-	55.3165	2.79e-18
BBR-BPC	PgHMGR2	745	768	-	45.3281	8.97e-16
BBR-BPC	PgHMGR2	747	770	-	45.3281	8.97e-16
BBR-BPC	PgHMGR2	749	772	-	45.3281	8.97e-16
BBR-BPC	PgHMGR2	751	774	-	45.3281	8.97e-16
BBR-BPC	PgHMGR2	753	776	-	45.3281	8.97e-16
BBR-BPC	PgHMGR2	755	778	-	45.3281	8.97e-16
BBR-BPC	PgHMGR2	757	780	-	45.3281	8.97e-16
BBR-BPC	PgHMGR2	759	782	-	45.3281	8.97e-16
BBR-BPC	PgHMGR2	761	784	-	45.3281	8.97e-16
BBR-BPC	PgHMGR2	763	786	-	45.3281	8.97e-16
BBR-BPC	PgHMGR2	765	788	-	45.3281	8.97e-16
BBR-BPC	PgHMGR2	767	790	-	45.3281	8.97e-16
BBR-BPC	PgHMGR2	769	792	-	45.3281	8.97e-16
BBR-BPC	PgHMGR2	771	794	-	45.3281	8.97e-16
BBR-BPC	PgHMGR2	773	796	-	45.3281	8.97e-16
BBR-BPC	PgHMGR2	770	799	-	37.1899	1.61e-14
BBR-BPC	PgHMGR2	772	801	-	37.0253	1.74e-14
BBR-BPC	PgHMGR2	746	766	+	40.5479	4.84e-14
BBR-BPC	PgHMGR2	748	768	+	40.5479	4.84e-14
BBR-BPC	PgHMGR2	750	770	+	40.5479	4.84e-14
BBR-BPC	PgHMGR2	752	772	+	40.5479	4.84e-14
BBR-BPC	PgHMGR2	754	774	+	40.5479	4.84e-14
BBR-BPC	PgHMGR2	756	776	+	40.5479	4.84e-14
BBR-BPC	PgHMGR2	758	778	+	40.5479	4.84e-14
BBR-BPC	PgHMGR2	760	780	+	40.5479	4.84e-14
BBR-BPC	PgHMGR2	762	782	+	40.5479	4.84e-14
BBR-BPC	PgHMGR2	764	784	+	40.5479	4.84e-14
BBR-BPC	PgHMGR2	766	786	+	40.5479	4.84e-14
BBR-BPC	PgHMGR2	768	788	+	40.5479	4.84e-14
BBR-BPC	PgHMGR2	770	790	+	40.5479	4.84e-14
BBR-BPC	PgHMGR2	772	792	+	40.5479	4.84e-14
BBR-BPC	PgHMGR2	774	794	+	40.5479	4.84e-14
BBR-BPC	PgHMGR2	776	796	+	40.5479	4.84e-14
BBR-BPC	PgHMGR2	775	798	-	39.7969	5.57e-14
BBR-BPC	PgHMGR2	743	766	-	38.75	1.22e-13
BBR-BPC	PgHMGR2	742	771	-	31.2405	1.67e-13
BBR-BPC	PgHMGR2	778	798	+	38.274	1.69e-13
BBR-BPC	PgHMGR2	744	764	+	37.0822	5.54e-13
BBR-BPC	PgHMGR2	774	803	-	27.6835	6.69e-13
BBR-BPC	PgHMGR2	740	769	-	24.6709	1.85e-12
BBR-BPC	PgHMGR2	738	767	-	19.9747	8.93e-12
BBR-BPC	PgHMGR1	1189	1209	-	32.7397	1.39e-11
BBR-BPC	PgHMGR2	741	764	-	31.6094	2.55e-11
BBR-BPC	PgHMGR2	777	800	-	31.1875	3.32e-11
BBR-BPC	PgHMGR2	742	762	+	30.4658	6.3e-11
BBR-BPC	PgHMGR2	776	805	-	13.5696	6.81e-11
MIKC_MADS	PgHMGR2	745	765	+	20.5217	3.08e-10
MIKC_MADS	PgHMGR2	747	767	+	20.5217	3.08e-10
MIKC_MADS	PgHMGR2	749	769	+	20.5217	3.08e-10
MIKC_MADS	PgHMGR2	751	771	+	20.5217	3.08e-10
MIKC_MADS	PgHMGR2	753	773	+	20.5217	3.08e-10
MIKC_MADS	PgHMGR2	755	775	+	20.5217	3.08e-10
MIKC_MADS	PgHMGR2	757	777	+	20.5217	3.08e-10
MIKC_MADS	PgHMGR2	759	779	+	20.5217	3.08e-10
MIKC_MADS	PgHMGR2	761	781	+	20.5217	3.08e-10
MIKC_MADS	PgHMGR2	763	783	+	20.5217	3.08e-10
MIKC_MADS	PgHMGR2	765	785	+	20.5217	3.08e-10
MIKC_MADS	PgHMGR2	767	787	+	20.5217	3.08e-10
MIKC_MADS	PgHMGR2	769	789	+	20.5217	3.08e-10
MIKC_MADS	PgHMGR2	771	791	+	20.5217	3.08e-10
MIKC_MADS	PgHMGR2	773	793	+	20.5217	3.08e-10
MIKC_MADS	PgHMGR2	775	795	+	20.5217	3.08e-10
MIKC_MADS	PgHMGR2	777	797	+	20.5217	3.08e-10
BBR-BPC	PgHMGR2	780	800	+	25.137	1.54e-09
ERF	PgHMGR1	350	370	-	25.5441	1.57e-09
BBR-BPC	PgHMGR1	1187	1207	-	24.5753	2.09e-09
Dof	PgHMGR1	1476	1496	+	19.8125	3.69e-09
BBR-BPC	PgHMGR1	1176	1205	+	-1.25316	4.49e-09
BBR-BPC	PgHMGR1	1191	1214	+	22.5625	4.85e-09
BBR-BPC	PgHMGR2	734	763	-	-2.44304	6.08e-09
BBR-BPC	PgHMGR1	1187	1210	+	21.8906	6.84e-09
Dof	PgDXS2	1507	1527	-	18.2656	8.28e-09
BBR-BPC	PgHMGR2	740	760	+	21.7945	8.85e-09
Dof	PgHMGR1	1477	1497	-	17.8281	9.62e-09
BBR-BPC	PgHMGR2	739	762	-	20.6406	1.28e-08
BBR-BPC	PgHMGR1	1185	1208	+	20.6406	1.28e-08
ERF	PgHMGR1	347	367	-	22.1406	1.29e-08
BBR-BPC	PgHMGR1	1189	1212	+	20.5781	1.33e-08
ERF	PgHMGR1	350	370	+	22.6875	1.47e-08
GATA	PgHMGR1	331	357	+	19.5632	1.48e-08
GATA	PgHMGR1	223	241	+	22.4521	1.51e-08
ERF	PgHMGR1	351	371	-	21.9531	2.37e-08
BBR-BPC	PgHMGR1	1185	1205	-	19.6164	2.54e-08
ERF	PgHMGR1	348	368	+	21.8235	2.58e-08
ERF	PgUGT85A4	752	766	-	20.3438	2.64e-08
ERF	PgUGT85A4	754	773	-	21.4844	2.77e-08
ERF	PgGGPS2	1866	1886	-	21.6765	2.84e-08
ERF	PgUGT85A4	754	773	+	21.1406	3e-08
MIKC_MADS	PgDXS2	1508	1528	+	18.8551	3.06e-08
ERF	PgHMGR1	350	370	+	20.8261	3.1e-08
ERF	PgHMGR1	348	367	+	21	3.17e-08
ERF	PgHMGR1	350	368	-	21.5781	3.29e-08
Dof	PgDXS2	1507	1533	+	19.6719	3.42e-08
C2H2	PgUGTPg21	1912	1930	-	21.1261	3.74e-08
Dof	PgUGT85A4	1758	1785	-	19.0781	4.07e-08
Dof	PgHMGR1	1475	1495	+	17.7188	4.61e-08
C2H2	PgHMGR1	366	384	+	20.8319	4.64e-08
BBR-BPC	PgHMGR1	1178	1207	+	-10.8608	4.77e-08
LBD	PgHMGR1	350	370	+	20.8281	4.78e-08
AP2	PgHMGR2	745	764	-	19.3671	4.85e-08
AP2	PgHMGR2	747	766	-	19.3671	4.85e-08
AP2	PgHMGR2	749	768	-	19.3671	4.85e-08
AP2	PgHMGR2	751	770	-	19.3671	4.85e-08
AP2	PgHMGR2	753	772	-	19.3671	4.85e-08
AP2	PgHMGR2	755	774	-	19.3671	4.85e-08
AP2	PgHMGR2	757	776	-	19.3671	4.85e-08
AP2	PgHMGR2	759	778	-	19.3671	4.85e-08
AP2	PgHMGR2	761	780	-	19.3671	4.85e-08
AP2	PgHMGR2	763	782	-	19.3671	4.85e-08
AP2	PgHMGR2	765	784	-	19.3671	4.85e-08
AP2	PgHMGR2	767	786	-	19.3671	4.85e-08
AP2	PgHMGR2	769	788	-	19.3671	4.85e-08
AP2	PgHMGR2	771	790	-	19.3671	4.85e-08
AP2	PgHMGR2	773	792	-	19.3671	4.85e-08
AP2	PgHMGR2	775	794	-	19.3671	4.85e-08
AP2	PgHMGR2	777	796	-	19.3671	4.85e-08
GATA	PgHMGR1	346	360	-	20.3088	4.98e-08
ERF	PgUGT85A4	753	772	-	20.6094	5.37e-08
ERF	PgHMGR1	351	361	+	21.2812	5.52e-08
BBR-BPC	PgHMGR2	736	765	-	-11.6582	5.74e-08
ERF	PgHMGR1	347	367	+	20.8438	5.79e-08
ERF	PgHMGR1	345	359	+	20.7969	5.81e-08
ERF	PgHMGR1	342	362	-	20	5.95e-08
ERF	PgGGPS2	1872	1892	+	19.6232	6.12e-08
BBR-BPC	PgHMGR1	1182	1211	+	-12.0506	6.27e-08
Dof	PgHMGR1	1477	1495	+	17.8438	6.51e-08
G2-like	PgHMGR2	271	284	-	15.822	6.53e-08
ERF	PgGGPS2	1867	1887	+	20.3529	6.62e-08
ERF	PgHMGR1	347	361	-	20.5156	6.77e-08
ERF	PgUGT85A4	752	772	-	19.7969	6.81e-08
ERF	PgGGPS2	1866	1886	+	19.4203	6.85e-08
ERF	PgHMGR1	348	368	-	20.3906	6.87e-08
ERF	PgUGTPg26	526	539	-	19.4688	7.22e-08
BBR-BPC	PgHMGR1	1174	1203	+	-12.7468	7.44e-08
AP2	PgDXS2	1508	1527	-	18.9747	8.13e-08
ERF	PgHMGR1	341	361	+	18.9275	8.99e-08
ERF	PgHMGR1	353	373	-	19.9412	9.08e-08
ERF	PgUGT85A4	753	767	+	19.5	9.09e-08
bHLH	PgUGT85A4	1260	1273	+	18.9726	9.12e-08
Dof	PgDXS2	1509	1529	+	18.0156	9.13e-08
ERF	PgHMGR1	347	367	-	19.9118	9.25e-08
ERF	PgHMGR1	351	371	+	19.7353	9.68e-08
ERF	PgHMGR1	345	359	+	20.1094	9.99e-08
GATA	PgHMGR1	1260	1278	-	19.0822	9.99e-08
Dof	PgUGT85A4	1882	1896	-	16	1.05e-07
ERF	PgHMGR1	343	361	+	19.9844	1.07e-07
ERF	PgHMGR1	345	365	+	19.8594	1.13e-07
LFY	PgHMGR2	265	283	+	19.9559	1.16e-07
LFY	PgHMGR2	265	283	-	19.9559	1.16e-07
GRAS	PgHMGR2	745	764	-	18.1286	1.19e-07
GRAS	PgHMGR2	747	766	-	18.1286	1.19e-07
GRAS	PgHMGR2	749	768	-	18.1286	1.19e-07
GRAS	PgHMGR2	751	770	-	18.1286	1.19e-07
GRAS	PgHMGR2	753	772	-	18.1286	1.19e-07
GRAS	PgHMGR2	755	774	-	18.1286	1.19e-07
GRAS	PgHMGR2	757	776	-	18.1286	1.19e-07
GRAS	PgHMGR2	759	778	-	18.1286	1.19e-07
GRAS	PgHMGR2	761	780	-	18.1286	1.19e-07
GRAS	PgHMGR2	763	782	-	18.1286	1.19e-07
GRAS	PgHMGR2	765	784	-	18.1286	1.19e-07
GRAS	PgHMGR2	767	786	-	18.1286	1.19e-07
GRAS	PgHMGR2	769	788	-	18.1286	1.19e-07
GRAS	PgHMGR2	771	790	-	18.1286	1.19e-07
GRAS	PgHMGR2	773	792	-	18.1286	1.19e-07
GRAS	PgHMGR2	775	794	-	18.1286	1.19e-07
GRAS	PgHMGR2	777	796	-	18.1286	1.19e-07
BBR-BPC	PgHMGR1	1191	1211	-	16.1781	1.19e-07
ERF	PgHMGR1	345	365	-	19.5312	1.2e-07
ERF	PgGGPS2	1868	1887	+	19.5156	1.21e-07
ERF	PgHMGR1	336	355	+	19.9219	1.21e-07
Dof	PgHMGR1	1476	1496	-	17.2344	1.22e-07
C2H2	PgUGTPg21	1909	1927	-	19.4454	1.24e-07
Dof	PgHMGR1	1470	1498	-	18.0625	1.27e-07
ERF	PgHMGR1	344	360	-	19.7656	1.32e-07
AP2	PgHMGR2	779	798	-	18.557	1.36e-07
ERF	PgHMGR1	340	359	+	19.2031	1.51e-07
BBR-BPC	PgHMGR2	732	761	-	-15.9241	1.53e-07
ERF	PgHMGR1	353	367	-	19.6094	1.54e-07
GATA	PgHMGR1	223	241	+	18.9565	1.57e-07
BBR-BPC	PgHMGR2	779	802	-	15.3125	1.57e-07
ERF	PgHMGR1	341	361	+	19.3906	1.66e-07
ERF	PgHMGR1	345	365	+	18.8235	1.67e-07
HSF	PgUGT90A1	1190	1202	+	19.625	1.68e-07
GRAS	PgHMGR1	367	386	-	17.8286	1.71e-07
MIKC_MADS	PgHMGR1	1190	1210	-	17.8261	1.76e-07
ERF	PgHMGR1	348	362	+	19.3125	1.78e-07
Dof	PgUGT85A4	1882	1895	+	14.875	1.8e-07
BBR-BPC	PgHMGR1	1180	1209	+	-16.8354	1.87e-07
BBR-BPC	PgHMGR1	1183	1203	-	15.1096	1.88e-07
NAC	PgUGT85A4	472	486	+	16.1875	1.88e-07
Dof	PgHMGR1	1475	1493	-	16.5469	1.89e-07
BBR-BPC	PgHMGR2	783	806	-	14.8906	1.89e-07
ERF	PgUGT85A4	753	767	-	19.1094	1.91e-07
Dof	PgHMGR1	364	384	+	16.3438	1.91e-07
E2F/DP	PgHMGR2	1924	1933	+	15.3085	1.91e-07
ERF	PgHMGR1	345	365	+	19.125	2.01e-07
ERF	PgHMGR1	348	362	+	19.1719	2.05e-07
ERF	PgHMGR1	332	352	-	18.6324	2.08e-07
Dof	PgUGT85A4	1750	1776	-	17.9844	2.26e-07
ERF	PgHMGR1	345	357	-	18.7812	2.27e-07
BBR-BPC	PgHMGR1	1193	1213	-	14.5479	2.37e-07
ERF	PgHMGR1	345	359	-	18.9531	2.37e-07
GRAS	PgHMGR1	1191	1210	+	17.5429	2.39e-07
BBR-BPC	PgHMGR2	782	802	+	14.4795	2.44e-07
Dof	PgUGTPg26	439	466	-	17.5469	2.5e-07
ERF	PgUGT85A4	742	761	-	18.9375	2.55e-07
ERF	PgUGT85A4	753	767	-	18.8125	2.65e-07
ERF	PgUGT85A4	742	762	+	19	2.66e-07
ERF	PgHMGR1	344	364	+	16.8696	2.69e-07
bHLH	PgHMGR1	1310	1324	+	19.0349	2.75e-07
ERF	PgHMGR1	346	360	+	18.9062	2.76e-07
ERF	PgGGPS2	1873	1893	+	17.9412	2.77e-07
MIKC_MADS	PgHMGR2	779	799	+	17.4783	2.87e-07
Dof	PgDXS2	1507	1527	-	16.5469	2.9e-07
ERF	PgGGPS2	1872	1892	-	18.0147	3.03e-07
AP2	PgDXS2	1510	1529	-	17.8734	3.04e-07
C2H2	PgHMGR1	360	378	+	18.1092	3.05e-07
ERF	PgGGPS2	1873	1892	+	18.7656	3.06e-07
NAC	PgUGT85A4	472	482	-	15.7188	3.14e-07
ERF	PgHMGR1	344	362	-	18.3906	3.15e-07
ERF	PgUGTPg26	526	539	-	18.4375	3.17e-07
WRKY	PgUGTPg21	287	297	+	18.8721	3.17e-07
ERF	PgUGT85A4	752	764	+	18.5	3.19e-07
ERF	PgHMGR1	342	362	+	18.2188	3.34e-07
ERF	PgHMGR1	339	359	+	18.1719	3.44e-07
HSF	PgUGT90A1	1191	1202	+	18.1562	3.56e-07
C2H2	PgUGTPg26	1231	1249	-	17.7815	3.79e-07
bHLH	PgHMGR1	1307	1321	-	18.5479	3.83e-07
ERF	PgHMGR1	345	359	+	18.1719	3.93e-07
Dof	PgDXS2	1503	1531	+	17.0938	4.01e-07
C2H2	PgGGPS2	1876	1894	+	17.6807	4.04e-07
LBD	PgHMGR1	348	368	+	17.7812	4.05e-07
ERF	PgHMGR1	336	355	-	18.1719	4.1e-07
bHLH	PgHMGR1	1307	1315	-	16.4105	4.12e-07
Dof	PgHMGR1	1476	1503	-	17.0781	4.15e-07
Dof	PgUGTPg26	1631	1657	+	17.375	4.21e-07
ERF	PgGGPS2	1867	1887	-	17.4844	4.21e-07
GATA	PgHMGR1	228	242	+	16.6562	4.22e-07
ERF	PgHMGR1	345	359	+	18.125	4.23e-07
C2H2	PgGGPS2	1873	1891	+	17.5966	4.27e-07
HSF	PgUGT90A1	1191	1202	+	17.6094	4.31e-07
ERF	PgHMGR1	347	361	-	18.1562	4.35e-07
C2H2	PgGGPS2	554	572	-	17.5546	4.39e-07
bHLH	PgUGTPg21	494	508	+	17.962	4.44e-07
TCP	PgUGT85A4	1218	1247	-	17.4557	4.45e-07
ERF	PgUGT85A4	753	767	-	18.1875	4.48e-07
Dof	PgDXS2	1504	1524	-	15.8125	4.53e-07
Dof	PgHMGR1	1477	1495	+	15.5	4.59e-07
AP2	PgGGPS2	1843	1862	-	17.481	4.65e-07
Dof	PgDXS2	1498	1525	+	16.9375	4.81e-07
Dof	PgGGPS2	1842	1862	-	16	4.93e-07
NAC	PgUGT85A4	1199	1210	-	16.6194	4.96e-07
Dof	PgHMGR1	1475	1495	+	15.9844	5.05e-07
ERF	PgHMGR1	349	367	-	17.7969	5.05e-07
NAC	PgUGT85A4	473	484	-	14.8191	5.06e-07
ERF	PgHMGR1	347	365	-	17.5938	5.27e-07
Dof	PgGGPS2	1844	1864	+	16.625	5.41e-07
bZIP	PgUGT85A4	1257	1275	-	16.6163	5.46e-07
ERF	PgHMGR1	352	371	+	17.3281	5.54e-07
C2H2	PgDXS2	1929	1947	-	17.1933	5.55e-07
ERF	PgHMGR1	345	359	+	17.6406	5.57e-07
ERF	PgHMGR1	344	358	+	17.7812	5.59e-07
C2H2	PgHMGR1	363	381	+	17.084	5.95e-07
ERF	PgHMGR1	349	363	-	17.5469	6.01e-07
MIKC_MADS	PgDXS2	1507	1527	+	16.8696	6.25e-07
BBR-BPC	PgHMGR2	781	804	-	12.0781	6.27e-07
MYB	PgGGPS2	1873	1890	-	17.1406	6.3e-07
BBR-BPC	PgHMGR2	737	760	-	12.0625	6.31e-07
ERF	PgHMGR1	345	358	-	17.6875	6.36e-07
ERF	PgHMGR1	339	359	+	17.2031	6.45e-07
MIKC_MADS	PgDXS2	1502	1522	+	16.8406	6.47e-07
Dof	PgUGTPg26	441	467	-	16.9219	6.55e-07
ERF	PgHMGR1	340	358	+	17	6.77e-07
GATA	PgHMGR1	343	357	-	17.3971	6.79e-07
ERF	PgHMGR1	342	361	+	17.6875	6.91e-07
ERF	PgHMGR1	346	360	-	17.2656	7.03e-07
ERF	PgHMGR1	345	365	-	17.2031	7.08e-07
MIKC_MADS	PgHMGR1	1470	1488	+	17.5312	7.18e-07
ERF	PgUGT85A4	756	775	-	16.9375	7.18e-07
ERF	PgHMGR1	338	358	+	14.9275	7.18e-07
ERF	PgHMGR1	348	362	+	17.1719	7.24e-07
WRKY	PgUGT90A1	1945	1957	-	17	7.43e-07
ERF	PgHMGR1	337	356	+	16.875	7.48e-07
ERF	PgHMGR1	351	365	-	17.137	7.61e-07
ERF	PgUGT85A4	750	764	+	17.5625	7.64e-07
ERF	PgHMGR1	345	359	-	17.1094	7.7e-07
Dof	PgDXS2	1505	1525	-	16.4062	7.76e-07
ERF	PgHMGR1	343	357	+	17.3281	7.78e-07
ERF	PgHMGR1	345	359	+	17.2656	7.79e-07
ERF	PgHMGR1	342	356	+	17.5	7.8e-07
bHLH	PgHMGR1	1308	1322	-	17.407	7.84e-07
BBR-BPC	PgHMGR2	778	807	-	-23.6329	8.04e-07
LBD	PgHMGR1	351	371	+	16.6406	8.11e-07
MYB	PgUGTPg26	1238	1255	+	16.8438	8.24e-07
ERF	PgHMGR1	349	368	+	16.7031	8.38e-07
ERF	PgGGPS2	1866	1886	+	16.625	8.45e-07
ERF	PgUGT85A4	750	763	+	17.0469	8.6e-07
ERF	PgHMGR1	338	358	+	16.7188	8.69e-07
ERF	PgHMGR1	345	359	-	16.9531	8.69e-07
ERF	PgUGT85A4	753	767	-	17.0781	8.89e-07
Dof	PgDXS2	1497	1525	+	16.3594	8.91e-07
ERF	PgGGPS2	1866	1884	-	16.7344	8.93e-07
C2H2	PgHMGR1	1260	1278	-	16.4286	8.99e-07
ERF	PgHMGR1	344	364	+	16.5	9.07e-07
WRKY	PgUGT90A1	1946	1957	-	17.2344	9.13e-07
ERF	PgUGT85A4	751	769	-	17.8438	9.13e-07
Dof	PgHMGR1	1476	1490	-	15.125	9.32e-07
ERF	PgHMGR1	342	361	-	17.0625	9.42e-07
ERF	PgUGT85A4	748	762	+	17.6406	9.44e-07
ERF	PgHMGR1	342	356	+	17.2812	9.48e-07
MYB	PgGGPS2	517	530	-	16.7969	9.54e-07
ERF	PgHMGR1	348	362	+	16.4688	9.57e-07
NAC	PgUGT85A4	961	976	-	17.5312	9.58e-07
ERF	PgUGT85A4	749	763	-	17.2188	9.64e-07
HSF	PgUGT90A1	1191	1201	-	17.7656	9.8e-07
bHLH	PgHMGR1	1306	1323	-	17.0822	9.83e-07
ERF	PgHMGR1	342	362	+	16.5156	9.98e-07
Dof	PgUGTPg26	445	465	-	16.0625	1.02e-06
MYB_related	PgGGPS2	523	537	-	17.3676	1.03e-06
ERF	PgHMGR1	351	371	+	16.4688	1.03e-06
ERF	PgGGPS2	1869	1889	-	15.8971	1.03e-06
ERF	PgHMGR1	342	356	+	16.8438	1.05e-06
Trihelix	PgHMGR2	449	459	+	17.3594	1.05e-06
WRKY	PgUGT90A1	1946	1957	+	15.2466	1.06e-06
Dof	PgUGT85A4	1878	1896	+	16.0469	1.07e-06
S1Fa-like	PgUGT90A1	1190	1204	+	17.1875	1.07e-06
Dof	PgUGTPg26	1633	1653	+	16	1.09e-06
Dof	PgUGT85A4	1876	1894	+	15.0156	1.09e-06
ERF	PgHMGR1	348	362	-	16.3281	1.1e-06
MYB	PgHMGR1	1266	1280	-	15.5	1.1e-06
Dof	PgUGTPg21	1851	1877	-	16.3594	1.11e-06
C2H2	PgUGTPg26	1234	1252	-	16.0672	1.13e-06
ERF	PgUGT85A4	753	767	-	16.3594	1.16e-06
C2H2	PgUGTPg26	1229	1247	-	16.0168	1.16e-06
LBD	PgHMGR1	353	373	+	15.5469	1.17e-06
ERF	PgHMGR1	345	359	-	16.4531	1.17e-06
Dof	PgUGT85A4	1758	1786	-	16.0938	1.17e-06
Dof	PgDXS2	1504	1524	+	15.1562	1.17e-06
HSF	PgUGT90A1	1191	1206	+	17.0781	1.21e-06
BES1	PgHMGR1	1306	1316	-	17.5156	1.22e-06
ERF	PgHMGR1	342	362	+	14.9844	1.23e-06
ERF	PgGGPS2	1871	1890	+	16.1094	1.23e-06
ERF	PgGGPS2	347	358	+	16.4375	1.23e-06
ERF	PgGGPS2	140	159	+	16.0938	1.24e-06
Dof	PgUGTPg21	1855	1875	-	15.875	1.24e-06
bHLH	PgHMGR1	1308	1322	+	16.9844	1.26e-06
Dof	PgHMGR1	1076	1102	+	16.2188	1.26e-06
BBR-BPC	PgUGTPg26	379	408	+	-25.8228	1.27e-06
Dof	PgDXS2	1505	1525	+	15.5312	1.28e-06
ERF	PgHMGR1	343	362	+	16.0469	1.28e-06
ERF	PgHMGR1	514	528	-	17.0588	1.29e-06
ERF	PgUGTPg26	530	539	+	16.8942	1.3e-06
ERF	PgGGPS2	1867	1886	+	16.7188	1.3e-06
MYB	PgUGTPg26	751	765	+	15.1094	1.31e-06
ERF	PgHMGR1	336	356	+	16.0781	1.31e-06
ERF	PgHMGR1	345	359	+	16.4219	1.32e-06
C2H2	PgUGTPg26	1225	1243	-	15.8067	1.32e-06
B3	PgGGPS2	560	574	+	14.9452	1.32e-06
MYB	PgGGPS2	1879	1896	-	16.2969	1.32e-06
ERF	PgGGPS2	345	359	+	16.875	1.33e-06
BBR-BPC	PgUGTPg26	369	398	+	-26.0253	1.33e-06
Dof	PgUGT85A4	1758	1778	+	15.9219	1.33e-06
GATA	PgHMGR1	223	237	-	16.4853	1.35e-06
TCP	PgUGT85A4	1227	1246	+	9.18605	1.35e-06
Nin-like	PgGGPS2	171	185	+	15.9559	1.37e-06
HSF	PgUGT90A1	1190	1203	-	16.8125	1.37e-06
ERF	PgHMGR1	352	370	-	16.1875	1.38e-06
BES1	PgHMGR1	1306	1316	+	16.9114	1.38e-06
BES1	PgHMGR1	1306	1316	+	17.2344	1.4e-06
GRAS	PgHMGR2	779	798	-	15.8571	1.41e-06
ERF	PgHMGR1	347	361	+	16.25	1.42e-06
bHLH	PgHMGR1	1299	1321	-	16.5156	1.47e-06
TCP	PgUGT85A4	1226	1246	+	16	1.54e-06
Dof	PgGGPS2	1840	1860	-	15.7656	1.57e-06
GRAS	PgHMGR1	1189	1208	+	15.7286	1.6e-06
BBR-BPC	PgHMGR1	1195	1215	-	9.63014	1.6e-06
GATA	PgUGT85A4	776	794	-	13.2603	1.64e-06
Dof	PgUGT90A1	429	447	-	14.7656	1.64e-06
BES1	PgHMGR1	1306	1316	+	16.9844	1.65e-06
ERF	PgGGPS2	43	63	+	15.4219	1.65e-06
WRKY	PgUGT90A1	1609	1621	-	16.4062	1.65e-06
NAC	PgUGT85A4	959	973	-	16.8281	1.65e-06
ERF	PgHMGR1	343	357	+	15.875	1.65e-06
BBR-BPC	PgDXS2	1925	1948	+	9.64062	1.67e-06
AP2	PgHMGR2	781	800	-	16.1392	1.69e-06
ERF	PgHMGR1	342	362	+	15.2031	1.69e-06
E2F/DP	PgUGTPg26	1393	1412	-	13.75	1.7e-06
bHLH	PgUGT85A4	748	761	+	16.6719	1.71e-06
BBR-BPC	PgUGTPg26	1219	1242	+	9.53125	1.74e-06
GRAS	PgHMGR2	743	762	-	15.6286	1.75e-06
MYB	PgUGTPg21	98	118	+	15.5156	1.76e-06
ERF	PgUGT85A4	748	763	-	16.8281	1.77e-06
ERF	PgHMGR1	345	355	+	16.0469	1.79e-06
HSF	PgUGT90A1	1190	1204	+	16.2969	1.79e-06
BBR-BPC	PgUGTPg21	1902	1925	+	9.4375	1.81e-06
ERF	PgHMGR1	345	359	+	15.8906	1.81e-06
ERF	PgHMGR1	348	368	-	15.4688	1.85e-06
ERF	PgHMGR1	348	362	+	15.4844	1.87e-06
BBR-BPC	PgUGTPg26	1221	1244	+	9.32812	1.88e-06
ERF	PgHMGR1	331	350	+	15.4375	1.89e-06
ERF	PgHMGR1	346	360	+	16.4688	1.89e-06
NAC	PgUGT85A4	958	978	-	15.75	1.9e-06
LBD	PgHMGR1	435	449	+	15.9375	1.92e-06
ERF	PgUGT85A4	750	763	-	15.9375	1.93e-06
MYB	PgUGTPg21	95	115	+	15.9844	1.96e-06
C2H2	PgUGT85A4	754	764	+	15.0469	1.98e-06
B3	PgUGTPg26	536	550	-	14.726	1.99e-06
HD-ZIP	PgHMGR1	775	787	-	15.8923	2e-06
ERF	PgUGTPg26	1233	1253	+	14.6765	2.01e-06
ERF	PgUGT85A4	754	764	-	15.7969	2.02e-06
SBP	PgUGT90A1	1788	1803	+	13.8256	2.03e-06
ERF	PgGGPS2	347	359	-	16.125	2.04e-06
GATA	PgGGPS2	146	164	+	12.7397	2.06e-06
C2H2	PgHMGR2	29	38	+	15.0857	2.06e-06
C2H2	PgHMGR2	29	38	-	15.0857	2.06e-06
Dof	PgUGT85A4	1882	1900	-	14.9062	2.07e-06
CAMTA	PgUGTPg21	785	793	-	13.9255	2.07e-06
MYB	PgGGPS2	512	532	-	16	2.09e-06
HD-ZIP	PgHMGR1	776	786	+	15.137	2.09e-06
HD-ZIP	PgHMGR1	776	786	+	13.7059	2.09e-06
Dof	PgDXS2	1507	1525	-	14.6094	2.1e-06
HD-ZIP	PgUGT85A4	690	700	+	15.058	2.11e-06
HD-ZIP	PgUGT85A4	690	700	-	15.3692	2.11e-06
HD-ZIP	PgUGT85A4	690	700	+	15.0769	2.11e-06
Dof	PgDXS2	1509	1527	+	14.8906	2.11e-06
WRKY	PgUGTPg21	1579	1589	-	16.2188	2.12e-06
GATA	PgHMGR1	225	239	+	12.8594	2.15e-06
GATA	PgHMGR1	331	349	+	12.6301	2.16e-06
Trihelix	PgGGPS2	44	58	-	16.1562	2.17e-06
BBR-BPC	PgHMGR1	1190	1219	+	-28.5316	2.18e-06
AP2	PgHMGR2	785	804	-	15.8481	2.18e-06
Dof	PgUGT85A4	1752	1780	-	15.4531	2.2e-06
ERF	PgUGTPg26	517	536	-	15.8125	2.21e-06
ERF	PgHMGR1	337	357	+	16.1094	2.24e-06
MIKC_MADS	PgDXS2	1510	1530	+	15.6812	2.25e-06
ERF	PgUGT85A4	753	773	-	14.8125	2.27e-06
BBR-BPC	PgHMGR1	1175	1198	+	8.82812	2.29e-06
ERF	PgHMGR1	345	359	-	15.8493	2.29e-06
GATA	PgGGPS2	146	160	-	15.7353	2.31e-06
ERF	PgGGPS2	345	359	-	16.2206	2.4e-06
B3	PgUGTPg21	347	355	+	15.1795	2.43e-06
BBR-BPC	PgUGTPg26	376	399	+	8.65625	2.44e-06
ERF	PgHMGR1	345	372	+	14.4219	2.45e-06
bHLH	PgUGT85A4	1259	1272	-	16.3125	2.45e-06
bHLH	PgHMGR1	1307	1314	-	16.6596	2.46e-06
HD-ZIP	PgUGT85A4	690	700	-	15.25	2.46e-06
C2H2	PgHMGR1	351	369	+	14.7731	2.47e-06
WRKY	PgUGTPg26	1849	1860	+	14.6986	2.5e-06
BBR-BPC	PgHMGR1	1172	1201	+	-29.2532	2.51e-06
GATA	PgUGT85A4	758	772	+	15.6029	2.53e-06
C2H2	PgHMGR1	357	375	+	14.7059	2.57e-06
B3	PgHMGR1	1264	1282	+	15.4062	2.57e-06
BBR-BPC	PgHMGR1	1183	1206	+	8.51562	2.58e-06
AP2	PgUGTPg21	1146	1165	-	15.6456	2.59e-06
GATA	PgHMGR1	395	407	-	15.5938	2.59e-06
Dof	PgUGT85A4	1758	1778	-	14.9219	2.6e-06
ERF	PgHMGR1	343	359	+	16.1562	2.6e-06
ERF	PgUGT85A4	754	772	-	14.4688	2.61e-06
ERF	PgHMGR1	351	365	+	14.9219	2.62e-06
Dof	PgGGPS2	1840	1858	-	15.2656	2.64e-06
ERF	PgUGT85A4	748	761	-	16.2188	2.64e-06
bHLH	PgHMGR1	1306	1315	+	14.5579	2.68e-06
bHLH	PgHMGR1	1306	1315	-	14.5579	2.68e-06
LFY	PgUGTPg26	592	610	+	14.7794	2.69e-06
LFY	PgUGTPg26	592	610	-	14.7794	2.69e-06
ERF	PgGGPS2	346	359	+	15.6562	2.71e-06
GATA	PgHMGR1	226	240	-	15.5	2.73e-06
bZIP	PgGGPS2	1911	1928	-	15.4375	2.73e-06
bZIP	PgDXS2	1069	1080	+	16	2.75e-06
ERF	PgHMGR2	1003	1012	-	15.6496	2.77e-06
ERF	PgHMGR1	348	362	+	15.0156	2.79e-06
BBR-BPC	PgUGTPg21	884	907	+	8.29688	2.8e-06
ERF	PgHMGR1	332	352	+	12.0725	2.8e-06
WRKY	PgUGT85A4	107	117	-	15.3936	2.81e-06
ERF	PgHMGR1	345	359	-	16.0312	2.82e-06
WRKY	PgUGT90A1	1947	1957	+	16.0312	2.82e-06
ERF	PgUGT85A4	747	765	+	14.7031	2.85e-06
MYB	PgGGPS2	1879	1893	+	15.375	2.86e-06
ERF	PgHMGR1	348	362	-	14.8438	2.86e-06
C2H2	PgHMGR1	354	372	+	14.5126	2.88e-06
GATA	PgHMGR1	337	351	-	15.4118	2.89e-06
Dof	PgHMGR1	1727	1753	+	15.2656	2.9e-06
ERF	PgHMGR1	348	362	+	14.8125	2.92e-06
ERF	PgUGT85A4	751	764	+	15.875	2.93e-06
Dof	PgHMGR1	1477	1505	-	15.1406	2.96e-06
Dof	PgUGT85A4	1754	1774	-	15.0156	2.97e-06
ERF	PgHMGR1	342	356	+	14.7031	2.97e-06
ERF	PgUGT85A4	748	762	+	15.2031	2.98e-06
LBD	PgUGT85A4	744	758	-	15.375	2.98e-06
HSF	PgUGT90A1	1190	1204	-	15.2785	3.04e-06
GATA	PgHMGR1	1259	1273	-	12.0156	3.05e-06
bZIP	PgGGPS2	82	93	-	15.8281	3.06e-06
NAC	PgHMGR1	1982	2000	-	15.5938	3.09e-06
C2H2	PgUGTPg26	1226	1244	-	14.3866	3.1e-06
GeBP	PgGGPS2	423	430	-	16.0638	3.1e-06
GeBP	PgGGPS2	347	354	+	16.0638	3.1e-06
WRKY	PgUGT90A1	1947	1957	+	15.5156	3.1e-06
HD-ZIP	PgHMGR1	774	786	-	15.5	3.13e-06
GATA	PgHMGR1	331	349	+	13.3913	3.13e-06
Dof	PgGGPS2	553	573	+	15.0781	3.13e-06
ERF	PgUGTPg26	523	537	+	15.6094	3.18e-06
Dof	PgUGTPg26	447	467	+	14.5781	3.19e-06
ERF	PgDXS2	1011	1031	+	13.7794	3.22e-06
BBR-BPC	PgUGTPg26	377	406	+	-30.5443	3.22e-06
Dof	PgHMGR1	365	385	-	15.0469	3.23e-06
Trihelix	PgGGPS2	1813	1827	+	14.8382	3.23e-06
bZIP	PgHMGR1	1872	1889	+	15.2812	3.24e-06
bHLH	PgHMGR2	1894	1910	-	15.137	3.27e-06
GATA	PgHMGR1	395	409	+	15.3438	3.28e-06
MYB	PgGGPS2	1873	1887	+	15.2031	3.3e-06
TCP	PgDXS2	1434	1446	+	14.411	3.3e-06
ERF	PgGGPS2	1869	1889	+	11.6812	3.36e-06
bZIP	PgHMGR1	1877	1891	-	14.9531	3.38e-06
GATA	PgUGTPg26	537	551	+	11.7344	3.38e-06
TCP	PgUGT85A4	1236	1248	-	15.125	3.4e-06
C2H2	PgGGPS2	1870	1888	+	14.2269	3.4e-06
B3	PgHMGR1	1657	1671	-	15.3824	3.41e-06
MYB	PgUGTPg26	1237	1249	+	11.7975	3.43e-06
HD-ZIP	PgHMGR1	776	786	+	14.7206	3.48e-06
ERF	PgUGT85A4	754	774	-	14.1406	3.48e-06
AP2	PgHMGR1	1726	1745	-	15.2785	3.5e-06
Dof	PgHMGR1	1479	1497	+	15	3.51e-06
MIKC_MADS	PgHMGR1	1188	1208	-	15.2029	3.54e-06
bZIP	PgHMGR1	1877	1886	-	13.9158	3.55e-06
ERF	PgHMGR1	347	361	-	15.6875	3.58e-06
B3	PgHMGR1	1655	1669	-	15.3382	3.58e-06
MYB	PgDXS2	1616	1636	-	15.2031	3.59e-06
GATA	PgHMGR1	334	348	-	15.0882	3.6e-06
Dof	PgDXS2	1514	1542	+	14.9219	3.61e-06
MYB	PgHMGR1	638	658	+	15.1875	3.62e-06
WRKY	PgUGT90A1	1947	1957	+	15.3125	3.64e-06
WRKY	PgUGTPg21	1579	1590	+	15.8281	3.67e-06
HD-ZIP	PgHMGR1	776	786	+	13.7015	3.68e-06
bHLH	PgUGTPg21	499	507	-	14.9118	3.68e-06
ERF	PgUGTPg26	526	536	+	14.5781	3.7e-06
ERF	PgUGTPg26	523	537	+	15.2656	3.72e-06
C2H2	PgDXS2	1932	1950	-	14.0756	3.72e-06
G2-like	PgUGT85A4	1131	1140	-	13.6667	3.74e-06
ERF	PgHMGR1	341	357	-	13.2812	3.76e-06
BBR-BPC	PgUGTPg26	386	409	+	7.51562	3.76e-06
GATA	PgHMGR1	397	411	+	15.0469	3.76e-06
MIKC_MADS	PgHMGR1	367	387	+	15.1304	3.78e-06
Dof	PgUGT90A1	426	446	-	14.25	3.78e-06
MYB	PgHMGR1	642	662	-	14.75	3.79e-06
C2H2	PgHMGR1	1191	1209	-	14.042	3.79e-06
ERF	PgUGT85A4	753	773	-	14.2812	3.8e-06
bZIP	PgHMGR1	1877	1891	+	15.3438	3.84e-06
bHLH	PgUGTPg21	499	516	-	14.5205	3.84e-06
ERF	PgUGT85A4	745	765	-	13.7969	3.85e-06
TCP	PgUGT85A4	1236	1248	-	14.8594	3.85e-06
ERF	PgUGTPg26	598	612	+	14.2344	3.89e-06
GATA	PgHMGR1	399	411	-	15.1094	3.91e-06
ERF	PgHMGR1	329	349	-	13.3971	3.91e-06
HSF	PgUGT90A1	1187	1205	+	14.9062	3.92e-06
NAC	PgHMGR2	662	673	-	13.6702	3.95e-06
BBR-BPC	PgHMGR1	1170	1199	+	-31.5823	3.96e-06
Dof	PgUGT85A4	1874	1894	+	14.3906	3.97e-06
Dof	PgUGT90A1	121	134	-	14.375	3.98e-06
ERF	PgGGPS2	137	156	+	14.2188	3.98e-06
BBR-BPC	PgHMGR2	782	811	-	-31.6203	3.99e-06
MIKC_MADS	PgGGPS2	552	572	-	15.058	4.03e-06
bHLH	PgUGTPg21	499	510	-	15.3833	4.03e-06
BBR-BPC	PgUGTPg26	777	797	-	7.0274	4.04e-06
GRAS	PgUGTPg26	1219	1238	+	14.7	4.04e-06
ERF	PgHMGR1	342	356	+	14.5781	4.06e-06
Dof	PgHMGR1	1469	1495	-	14.8594	4.07e-06
ERF	PgUGT85A4	750	766	+	15.625	4.07e-06
bHLH	PgHMGR1	1307	1315	+	14.8529	4.1e-06
bZIP	PgGGPS2	1908	1925	+	14.7344	4.14e-06
WRKY	PgUGTPg26	500	510	+	15.186	4.16e-06
Trihelix	PgGGPS2	45	59	-	15.1094	4.17e-06
MYB_related	PgUGTPg21	1943	1952	-	14.5938	4.18e-06
HD-ZIP	PgHMGR1	773	793	+	15	4.19e-06
BBR-BPC	PgUGTPg26	1219	1239	-	6.91781	4.19e-06
B3	PgDXS2	1899	1913	+	15.1324	4.21e-06
ERF	PgGGPS2	1879	1899	+	12.6324	4.22e-06
Trihelix	PgGGPS2	1914	1930	+	15.3529	4.23e-06
C2H2	PgUGT85A4	667	676	-	14.0424	4.24e-06
BBR-BPC	PgHMGR1	1193	1216	+	7.1875	4.25e-06
bZIP	PgHMGR1	1877	1891	-	14.5156	4.25e-06
EIL	PgGGPS2	893	907	-	14.4	4.26e-06
MYB	PgHMGR1	352	366	+	15.2656	4.27e-06
TCP	PgDXS2	1434	1444	-	14.1781	4.29e-06
ZF-HD	PgUGTPg26	183	204	+	14.1618	4.3e-06
ERF	PgHMGR1	342	369	+	12.75	4.32e-06
ERF	PgHMGR1	347	367	+	11.1159	4.33e-06
MIKC_MADS	PgHMGR1	1470	1487	+	14.8676	4.34e-06
LBD	PgUGT85A4	725	739	+	15.0625	4.36e-06
bZIP	PgGGPS2	1913	1927	-	14.375	4.38e-06
bHLH	PgHMGR1	1311	1333	+	15.0156	4.39e-06
BBR-BPC	PgHMGR2	738	758	+	6.78082	4.39e-06
bZIP	PgGGPS2	1913	1927	-	14.4219	4.4e-06
MYB	PgUGTPg21	98	112	+	14.3281	4.41e-06
NAC	PgUGT85A4	961	976	+	15.1562	4.44e-06
WRKY	PgUGT90A1	1609	1623	-	14.8281	4.46e-06
CPP	PgUGTPg26	1492	1506	+	14.8824	4.47e-06
CPP	PgUGTPg26	1493	1507	-	14.8824	4.47e-06
bZIP	PgHMGR1	1877	1891	-	15.2812	4.48e-06
bHLH	PgUGT85A4	1258	1280	-	14.9844	4.49e-06
C2H2	PgGGPS2	1867	1885	+	13.7479	4.49e-06
MIKC_MADS	PgHMGR1	905	925	-	14.8235	4.5e-06
BES1	PgUGT85A4	1261	1275	-	14.7031	4.51e-06
bZIP	PgGGPS2	1913	1927	+	15.0469	4.54e-06
HD-ZIP	PgUGT90A1	1763	1773	+	14.7077	4.55e-06
ERF	PgUGTPg26	1236	1256	+	13.0882	4.57e-06
C2H2	PgHMGR1	1263	1281	-	13.7143	4.58e-06
bZIP	PgGGPS2	1913	1927	-	15.2344	4.6e-06
Dof	PgDXS2	905	931	+	14.7031	4.62e-06
GATA	PgHMGR1	829	841	-	15.0312	4.63e-06
ERF	PgUGT85A4	751	762	-	15.25	4.66e-06
Dof	PgHMGR1	4	24	+	14.25	4.66e-06
GATA	PgHMGR1	220	238	+	10.7945	4.67e-06
BES1	PgUGTPg21	499	509	+	15.5316	4.68e-06
MYB	PgHMGR1	635	655	+	14.625	4.7e-06
MIKC_MADS	PgDXS2	1504	1524	+	14.8696	4.76e-06
bZIP	PgUGT85A4	1908	1917	+	13.7474	4.78e-06
AP2	PgUGTPg26	445	464	+	14.8861	4.78e-06
NAC	PgUGT85A4	473	484	-	14.3209	4.8e-06
Dof	PgUGTPg21	1690	1717	-	14.4844	4.84e-06
WOX	PgUGTPg26	1273	1283	-	13.6164	4.84e-06
B3	PgDXS2	1026	1041	+	14.5	4.85e-06
WRKY	PgUGT90A1	1602	1609	-	14.5	4.87e-06
WRKY	PgUGT90A1	1602	1609	-	14.9362	4.87e-06
ERF	PgGGPS2	350	357	-	16.9333	4.87e-06
ERF	PgHMGR1	344	358	-	14.3438	4.87e-06
ERF	PgHMGR1	350	364	-	14.2031	4.88e-06
bHLH	PgUGTPg21	494	514	+	15.125	4.89e-06
HD-ZIP	PgUGT90A1	1763	1773	-	14.4769	4.9e-06
bZIP	PgHMGR1	1941	1951	+	15.1406	4.92e-06
WRKY	PgUGTPg21	1579	1589	-	15.3281	4.96e-06
Dof	PgUGT85A4	1750	1770	+	14.1875	5e-06
MIKC_MADS	PgHMGR1	366	386	+	14.8116	5e-06
MYB	PgDXS2	1617	1631	+	14.9219	5.06e-06
SBP	PgUGT90A1	891	900	+	13.4894	5.06e-06
Trihelix	PgGGPS2	1812	1827	-	14.0625	5.07e-06
GATA	PgHMGR1	334	352	+	12.3768	5.1e-06
bZIP	PgGGPS2	1913	1927	+	14.0312	5.12e-06
GATA	PgUGT90A1	231	257	-	3.55172	5.13e-06
MYB	PgUGTPg21	105	114	+	14.5865	5.14e-06
GATA	PgHMGR1	830	842	+	14.7812	5.14e-06
ERF	PgUGTPg26	586	606	+	13.1562	5.15e-06
B3	PgUGTPg21	1044	1058	+	14.137	5.16e-06
Dof	PgUGT85A4	1876	1902	-	14.5625	5.17e-06
LBD	PgGGPS2	1872	1892	+	12.75	5.17e-06
WRKY	PgUGTPg21	1579	1591	+	15.2344	5.17e-06
ERF	PgHMGR1	348	362	+	13.5312	5.18e-06
ERF	PgHMGR1	342	356	-	14.9844	5.21e-06
NAC	PgUGTPg21	854	866	-	13.8205	5.23e-06
TCP	PgUGT85A4	1234	1247	-	14.2969	5.23e-06
Dof	PgHMGR1	2	22	-	14.4062	5.23e-06
E2F/DP	PgUGT85A4	722	731	-	13.9255	5.24e-06
Dof	PgUGT85A4	1756	1776	+	14.1719	5.26e-06
bHLH	PgHMGR1	1310	1324	-	14.875	5.26e-06
Dof	PgUGT85A4	1882	1892	+	13.3906	5.27e-06
C2H2	PgHMGR1	92	106	-	15.0469	5.27e-06
ERF	PgGGPS2	40	54	+	13.8281	5.28e-06
VOZ	PgGGPS2	1868	1879	-	14.7404	5.28e-06
BBR-BPC	PgHMGR2	784	804	+	6.23288	5.29e-06
Dof	PgUGTPg26	449	467	+	13.9531	5.3e-06
BBR-BPC	PgHMGR2	780	809	-	-33.1266	5.3e-06
ERF	PgHMGR1	348	362	-	13.4844	5.31e-06
WRKY	PgUGT90A1	1947	1957	+	14.9844	5.31e-06
AP2	PgDXS2	1512	1531	-	14.7468	5.32e-06
Dof	PgUGTPg26	1631	1651	-	14.1562	5.34e-06
ERF	PgHMGR1	343	359	-	14.9844	5.36e-06
ERF	PgUGT85A4	756	776	-	13.6562	5.41e-06
SBP	PgUGT90A1	890	900	+	12.9531	5.43e-06
Dof	PgUGT85A4	1750	1770	+	14.1406	5.43e-06
ERF	PgHMGR1	345	359	+	14.625	5.44e-06
ERF	PgHMGR1	356	376	+	10.5942	5.47e-06
ERF	PgGGPS2	1867	1881	+	13.5469	5.49e-06
ERF	PgHMGR1	348	358	+	13.7188	5.55e-06
ERF	PgUGTPg26	517	536	+	14.1719	5.57e-06
ERF	PgHMGR1	354	374	+	12.9844	5.58e-06
MIKC_MADS	PgUGT85A4	575	593	+	14.4375	5.59e-06
LBD	PgUGT85A4	744	764	-	13.1719	5.6e-06
bHLH	PgHMGR1	348	361	-	15.0469	5.61e-06
bHLH	PgUGT85A4	1258	1272	+	13.5116	5.63e-06
B3	PgUGTPg26	1393	1413	-	5.29412	5.65e-06
WRKY	PgUGT90A1	1947	1957	+	15.2969	5.66e-06
ERF	PgHMGR1	345	359	+	13.5625	5.68e-06
ERF	PgUGTPg26	587	605	+	12.8438	5.7e-06
BBR-BPC	PgHMGR1	89	109	+	6.0137	5.7e-06
NAC	PgUGT85A4	117	131	-	14.8594	5.72e-06
ERF	PgHMGR1	348	362	-	13.4531	5.74e-06
ERF	PgUGTPg26	521	539	+	14.75	5.75e-06
WRKY	PgUGT90A1	1610	1621	-	15.1406	5.76e-06
ERF	PgGGPS2	44	64	-	12.6562	5.76e-06
WRKY	PgUGT90A1	1945	1959	-	14.5938	5.79e-06
BES1	PgUGT85A4	1264	1274	-	15.2025	5.79e-06
ERF	PgHMGR1	339	359	+	11.9412	5.79e-06
MYB	PgGGPS2	514	524	+	14.1719	5.79e-06
BES1	PgHMGR2	1897	1911	-	14.1562	5.82e-06
bHLH	PgUGTPg21	497	508	+	14.9167	5.86e-06
Dof	PgHMGR1	7	27	+	13.875	5.86e-06
ZF-HD	PgDXS2	1304	1325	-	13.9265	5.86e-06
MYB	PgGGPS2	514	526	-	14.4844	5.88e-06
ERF	PgHMGR1	340	358	+	14.6875	5.89e-06
WRKY	PgUGTPg21	1579	1589	-	14.9375	5.9e-06
Dof	PgDXS2	1507	1525	-	14.2188	5.91e-06
BES1	PgUGTPg21	495	509	-	14.0938	5.99e-06
B3	PgUGT90A1	550	564	+	14.7206	6.01e-06
Dof	PgUGT85A4	1756	1776	+	14.0156	6.04e-06
MYB	PgHMGR1	1267	1280	-	14.0625	6.04e-06
MYB	PgUGTPg21	100	115	+	14.7969	6.07e-06
MYB	PgDXS2	1197	1210	-	14.1875	6.07e-06
WRKY	PgUGTPg21	1577	1589	+	14.5156	6.07e-06
bHLH	PgHMGR1	171	185	-	13.3372	6.08e-06
MYB	PgGGPS2	511	525	+	13.7344	6.1e-06
MYB	PgHMGR1	1038	1048	+	13.5	6.11e-06
Dof	PgDXS2	1515	1542	+	14.2031	6.12e-06
WRKY	PgUGTPg26	1848	1860	-	15.0156	6.14e-06
GATA	PgHMGR1	220	238	+	11.971	6.18e-06
MYB	PgUGTPg21	106	115	+	14.0274	6.18e-06
MYB	PgGGPS2	511	525	+	14.7188	6.2e-06
Dof	PgDXS2	1499	1526	+	14.1875	6.2e-06
ERF	PgUGT85A4	744	764	+	12.5	6.22e-06
GRAS	PgHMGR2	741	760	-	14.1857	6.23e-06
bHLH	PgUGT85A4	1258	1272	-	14.5781	6.26e-06
bZIP	PgDXS2	1029	1038	-	13.5368	6.27e-06
C2H2	PgHMGR1	483	501	+	13.1597	6.28e-06
WRKY	PgUGTPg26	1849	1860	-	15.0625	6.28e-06
Dof	PgDXS2	1507	1534	+	14.1719	6.29e-06
bHLH	PgUGTPg21	499	508	+	12.5333	6.29e-06
bHLH	PgUGTPg21	499	508	-	12.5333	6.29e-06
HD-ZIP	PgUGT90A1	1763	1773	-	14.1884	6.3e-06
WRKY	PgUGT90A1	1946	1959	-	14.2656	6.33e-06
MYB	PgUGT90A1	999	1016	+	14.2969	6.33e-06
WRKY	PgUGT90A1	1945	1959	+	14.6406	6.34e-06
MYB	PgGGPS2	515	535	-	14.25	6.35e-06
B3	PgHMGR1	1654	1668	-	14.6471	6.35e-06
Dof	PgUGT90A1	429	449	-	13.9688	6.35e-06
Dof	PgHMGR1	1076	1103	+	14.1562	6.37e-06
MYB	PgUGTPg21	103	116	+	14.1562	6.39e-06
ERF	PgUGTPg26	589	609	+	10.5781	6.4e-06
ERF	PgUGTPg26	594	614	+	10.2319	6.42e-06
WRKY	PgUGT90A1	1947	1959	-	14.4688	6.43e-06
Dof	PgDXS2	1499	1519	-	14.2969	6.43e-06
BES1	PgUGTPg21	499	509	+	14.9375	6.47e-06
bHLH	PgHMGR1	1304	1315	+	14.85	6.48e-06
MIKC_MADS	PgHMGR1	1468	1488	+	14.3382	6.49e-06
Dof	PgUGT90A1	120	133	+	15.2344	6.49e-06
Dof	PgGGPS2	1842	1868	+	14.2656	6.53e-06
ERF	PgUGT85A4	751	764	+	14.6406	6.54e-06
WRKY	PgUGTPg21	1579	1589	-	14.6875	6.55e-06
ERF	PgUGT85A4	748	761	+	14.4844	6.58e-06
MYB	PgUGTPg21	105	114	+	14.5577	6.6e-06
bHLH	PgUGTPg21	495	515	-	14.3288	6.61e-06
LBD	PgGGPS2	1866	1886	+	12.25	6.65e-06
C2H2	PgUGT85A4	776	786	+	14.0156	6.66e-06
bZIP	PgDXS2	1028	1041	+	14.7656	6.67e-06
MIKC_MADS	PgUGTPg21	1050	1070	-	14.4638	6.7e-06
Dof	PgUGT85A4	1877	1897	+	13.75	6.74e-06
NAC	PgUGT90A1	766	778	-	13.5128	6.82e-06
FAR1	PgUGTPg21	496	510	-	13.2344	6.83e-06
Dof	PgUGT90A1	428	441	-	13.4688	6.84e-06
WRKY	PgUGTPg21	1577	1591	-	14.4844	6.84e-06
ERF	PgHMGR1	348	362	+	14.2188	6.85e-06
ERF	PgGGPS2	41	55	+	13.1562	6.89e-06
ERF	PgHMGR1	355	373	+	12.4219	6.91e-06
WRKY	PgUGT90A1	1947	1957	+	14.6406	6.93e-06
MYB	PgGGPS2	1873	1886	+	14.5	6.93e-06
MYB	PgGGPS2	1879	1892	+	14.5	6.93e-06
C2H2	PgDXS2	1507	1521	-	13.8608	6.93e-06
WRKY	PgUGT90A1	1946	1959	-	14.5938	6.98e-06
ERF	PgUGTPg26	594	614	+	12.5781	6.98e-06
ERF	PgUGT85A4	752	766	+	12.2656	7.02e-06
WRKY	PgUGT90A1	1946	1959	+	14.5616	7.02e-06
MYB	PgDXS2	1615	1629	+	14.5469	7.05e-06
Dof	PgDXS2	1509	1536	+	14.0312	7.05e-06
TCP	PgHMGR1	1302	1321	+	3.03488	7.07e-06
C2H2	PgHMGR1	223	241	+	12.9412	7.1e-06
ERF	PgGGPS2	43	61	-	12.9531	7.1e-06
GATA	PgDXS2	1625	1635	-	13.7128	7.15e-06
GRAS	PgUGTPg26	777	796	+	14.0143	7.16e-06
C2H2	PgUGT85A4	1840	1854	+	14.5781	7.17e-06
TCP	PgHMGR1	174	193	-	2.97674	7.18e-06
ZF-HD	PgUGTPg26	244	265	+	13.7647	7.19e-06
AP2	PgUGTPg21	1151	1170	-	14.3418	7.21e-06
AP2	PgDXS2	1506	1525	-	14.3291	7.28e-06
Dof	PgHMGR1	1475	1501	-	14.125	7.28e-06
ERF	PgUGTPg26	597	606	+	13.9829	7.3e-06
TCP	PgDXS2	1437	1444	+	15.5769	7.32e-06
WRKY	PgUGTPg21	1579	1589	-	14.6094	7.33e-06
C2H2	PgHMGR1	486	504	+	12.8824	7.33e-06
ERF	PgUGTPg26	526	538	-	14.5625	7.34e-06
HD-ZIP	PgHMGR1	776	786	+	14.3939	7.35e-06
MYB	PgGGPS2	1871	1891	+	14.0625	7.35e-06
Dof	PgHMGR2	1460	1480	-	14.1406	7.37e-06
bHLH	PgHMGR1	1307	1314	+	14.5875	7.37e-06
bHLH	PgHMGR1	1307	1314	-	14.5875	7.37e-06
HD-ZIP	PgDXS2	681	701	-	14.3438	7.38e-06
bHLH	PgUGTPg21	499	508	+	13.9263	7.39e-06
bHLH	PgUGTPg21	499	508	-	13.9263	7.39e-06
bZIP	PgHMGR1	1875	1892	-	12.9062	7.39e-06
Trihelix	PgHMGR1	1430	1439	+	13.2969	7.4e-06
ERF	PgUGTPg26	524	540	-	14.0938	7.4e-06
ARF	PgUGTPg21	1972	1981	-	14.8365	7.46e-06
C2H2	PgUGTPg26	1223	1241	-	12.8487	7.47e-06
ERF	PgGGPS2	1876	1890	+	12.9219	7.51e-06
GATA	PgHMGR1	226	244	+	11.5507	7.52e-06
GATA	PgGGPS2	1877	1891	-	13.9412	7.55e-06
Dof	PgUGT90A1	427	445	-	14.2188	7.56e-06
GATA	PgHMGR1	222	236	+	9.70312	7.58e-06
ERF	PgHMGR1	344	364	-	12.0588	7.6e-06
MYB	PgHMGR1	1427	1441	-	14.5469	7.61e-06
MYB	PgDXS2	1614	1629	+	14.4844	7.64e-06
Dof	PgUGT85A4	1837	1855	+	14.2031	7.67e-06
GRAS	PgDXS2	1502	1521	-	13.9286	7.68e-06
MYB	PgUGTPg26	649	663	+	13.6094	7.69e-06
bZIP	PgHMGR1	1941	1952	-	14.5156	7.7e-06
MIKC_MADS	PgHMGR1	1651	1671	+	14.2899	7.72e-06
Dof	PgUGTPg26	832	850	+	13.6562	7.72e-06
ERF	PgGGPS2	139	159	+	13	7.75e-06
bHLH	PgHMGR1	1312	1332	+	14.4688	7.8e-06
ZF-HD	PgUGTPg26	183	197	+	13.0735	7.81e-06
MYB_related	PgHMGR1	538	559	+	14.4658	7.81e-06
bHLH	PgUGTPg21	498	507	+	14.8125	7.82e-06
ERF	PgUGTPg26	598	607	+	13.9549	7.82e-06
ERF	PgGGPS2	418	432	+	14	7.86e-06
WRKY	PgUGT90A1	1947	1957	+	14.5938	7.89e-06
TCP	PgUGT85A4	1235	1255	-	10.4412	7.9e-06
bHLH	PgUGTPg21	494	507	+	14.5342	7.9e-06
bZIP	PgGGPS2	1913	1927	-	12.5469	7.9e-06
ERF	PgGGPS2	1872	1892	-	13.5625	7.91e-06
ERF	PgGGPS2	1870	1890	+	11.2353	7.92e-06
MYB	PgUGTPg26	581	595	+	14.5	7.95e-06
C2H2	PgUGTPg21	327	341	-	14.3906	7.95e-06
WRKY	PgUGTPg21	1579	1590	-	13.9452	8.01e-06
ARR-B	PgHMGR2	274	283	+	13.617	8.04e-06
Dof	PgGGPS2	1844	1862	+	13.7344	8.08e-06
MIKC_MADS	PgHMGR1	1471	1485	+	14.0588	8.09e-06
BES1	PgHMGR1	1302	1316	-	13.3906	8.14e-06
ERF	PgUGTPg26	594	612	-	12.6719	8.18e-06
ERF	PgGGPS2	45	63	-	12.9062	8.2e-06
BES1	PgHMGR1	1297	1316	-	13.2656	8.21e-06
MYB_related	PgHMGR1	322	343	+	14.411	8.21e-06
WRKY	PgUGT90A1	1947	1957	+	14.3836	8.23e-06
ERF	PgUGT85A4	742	762	+	11.8824	8.27e-06
ERF	PgUGT85A4	1184	1204	-	11.8824	8.27e-06
HD-ZIP	PgDXS2	669	689	-	14.2031	8.27e-06
bZIP	PgUGT85A4	124	137	+	11.6406	8.29e-06
MYB	PgHMGR1	645	660	-	14.375	8.29e-06
NAC	PgUGT85A4	472	483	-	14.0855	8.38e-06
C2H2	PgUGT85A4	1191	1205	+	14.0625	8.39e-06
MIKC_MADS	PgHMGR1	1470	1488	-	13.8382	8.41e-06
bZIP	PgUGTPg21	499	510	-	14.1064	8.45e-06
MYB	PgUGTPg21	104	116	-	14.0938	8.47e-06
Dof	PgGGPS2	1842	1860	-	13.5781	8.49e-06
WRKY	PgUGT90A1	1610	1621	+	13.9315	8.5e-06
bZIP	PgUGTPg21	182	193	+	14.3125	8.52e-06
B3	PgUGTPg21	345	359	+	14.5781	8.53e-06
MYB	PgHMGR1	643	657	-	14.2656	8.56e-06
GATA	PgUGTPg21	220	230	-	14.3699	8.62e-06
MIKC_MADS	PgDXS2	1509	1529	+	14.1449	8.66e-06
WRKY	PgUGTPg21	1577	1589	+	13.9688	8.66e-06
WRKY	PgUGTPg21	1577	1589	-	14.3438	8.66e-06
BBR-BPC	PgGGPS2	1719	1739	+	4.73973	8.69e-06
bHLH	PgHMGR1	1306	1317	-	14.3667	8.71e-06
BBR-BPC	PgUGTPg21	886	909	+	5.20312	8.72e-06
MYB_related	PgGGPS2	1868	1889	+	14.3425	8.73e-06
Dof	PgDXS2	1500	1527	+	13.7656	8.74e-06
WRKY	PgUGT90A1	1946	1959	-	14.2812	8.77e-06
ERF	PgUGTPg26	588	604	-	11.2031	8.78e-06
WRKY	PgUGTPg21	1579	1589	-	14.2969	8.78e-06
bZIP	PgGGPS2	1913	1927	-	12.9531	8.83e-06
bZIP	PgGGPS2	1914	1925	+	9.95349	8.86e-06
GATA	PgHMGR1	334	352	+	9.17808	8.89e-06
Dof	PgHMGR1	1078	1098	+	13.7969	8.9e-06
WRKY	PgUGT90A1	1609	1623	+	13.9219	8.91e-06
GATA	PgGGPS2	1871	1885	-	13.6618	8.94e-06
MIKC_MADS	PgUGTPg26	133	147	-	14.0349	8.96e-06
GATA	PgUGT90A1	874	884	-	14.2055	9e-06
Dof	PgUGT85A4	1748	1768	-	13.7812	9.02e-06
Dof	PgUGT90A1	419	447	+	13.8438	9.13e-06
MYB	PgUGTPg21	103	116	-	14.2466	9.14e-06
ERF	PgGGPS2	41	55	+	12.3281	9.15e-06
AP2	PgHMGR1	1187	1206	+	14.0127	9.15e-06
LBD	PgHMGR1	341	361	+	11.5938	9.21e-06
WRKY	PgHMGR1	41	51	-	14.0312	9.22e-06
ERF	PgHMGR1	354	374	+	12.6719	9.25e-06
bHLH	PgUGT90A1	889	900	+	14.7344	9.25e-06
Dof	PgHMGR1	1473	1493	-	13.75	9.26e-06
ERF	PgGGPS2	41	55	+	13.7031	9.28e-06
C2H2	PgUGTPg26	752	766	+	13.5625	9.29e-06
WRKY	PgUGTPg21	1577	1589	-	14.1646	9.32e-06
NAC	PgUGT85A4	1198	1209	-	13.9573	9.35e-06
MIKC_MADS	PgHMGR1	1473	1487	-	13.8281	9.35e-06
BES1	PgHMGR1	1305	1324	+	12.9375	9.38e-06
TCP	PgUGT85A4	1237	1246	+	13.7021	9.38e-06
bHLH	PgHMGR1	1302	1322	-	13.6712	9.44e-06
WRKY	PgUGTPg21	1577	1590	+	13.3125	9.47e-06
bHLH	PgUGT85A4	1258	1278	+	13.6575	9.5e-06
Dof	PgUGT90A1	427	441	+	13.5781	9.52e-06
bZIP	PgHMGR1	1877	1891	+	12.5312	9.52e-06
Dof	PgHMGR1	4	22	-	13.5781	9.53e-06
ERF	PgUGT85A4	750	770	-	9.35938	9.55e-06
C2H2	PgDXS2	1926	1944	-	12.4034	9.58e-06
TCP	PgGGPS2	661	673	-	12.4844	9.58e-06
Trihelix	PgUGT85A4	1753	1768	+	13.5156	9.6e-06
ERF	PgGGPS2	1862	1881	+	12.7188	9.6e-06
Dof	PgHMGR1	1729	1749	+	13.7031	9.63e-06
GATA	PgHMGR1	337	355	+	8.9726	9.63e-06
WRKY	PgUGT85A4	109	116	-	15.2021	9.64e-06
WRKY	PgUGTPg26	1213	1220	-	15.2021	9.64e-06
bZIP	PgUGT85A4	1266	1273	+	16.303	9.64e-06
bZIP	PgUGT85A4	1266	1273	-	16.303	9.64e-06
LBD	PgUGT90A1	1177	1191	+	13.8594	9.67e-06
HD-ZIP	PgUGT85A4	1634	1646	+	13.9692	9.71e-06
bZIP	PgHMGR2	223	234	+	14.0938	9.72e-06
WRKY	PgUGTPg21	286	293	-	13.7872	9.73e-06
WRKY	PgUGTPg26	499	506	-	13.7872	9.73e-06
ARR-B	PgHMGR2	274	281	-	12.5106	9.73e-06
bHLH	PgHMGR1	1307	1314	-	15.4304	9.78e-06
SBP	PgUGT90A1	892	899	+	12.234	9.78e-06
bHLH	PgHMGR1	1307	1314	-	14.7907	9.78e-06
EIL	PgGGPS2	1955	1975	+	13.5949	9.79e-06
LBD	PgHMGR1	344	364	+	11.4688	9.8e-06
WRKY	PgUGTPg21	1577	1590	-	14.0411	9.81e-06
WRKY	PgUGT90A1	1610	1623	+	14.0411	9.81e-06
WRKY	PgUGTPg21	1577	1589	-	14.1719	9.83e-06
ERF	PgGGPS2	1873	1887	+	12.375	9.86e-06
ERF	PgUGTPg26	592	606	+	13.5938	9.86e-06
ERF	PgGGPS2	1860	1880	+	9.24638	9.86e-06
GATA	PgDXS2	1626	1638	+	14.2188	9.88e-06
SBP	PgHMGR2	1863	1873	+	14.0469	9.88e-06
Dof	PgHMGR1	1727	1747	-	13.5469	9.89e-06
ERF	PgUGTPg26	530	539	+	13.0526	9.94e-06
C2H2	PgUGTPg26	1228	1246	-	12.3361	9.94e-06
MYB_related	PgUGTPg21	1943	1954	+	14.6719	9.94e-06
ERF	PgUGTPg26	523	537	+	12.9219	9.96e-06
bHLH	PgUGT85A4	1259	1273	+	13.2466	9.99e-06
BBR-BPC	PgHMGR1	1188	1217	+	-36.557	1e-05
MIKC_MADS	PgHMGR1	1645	1665	+	13.9565	1e-05
CPP	PgUGTPg26	1465	1479	-	14.1507	1.01e-05
ERF	PgUGTPg26	523	537	+	12.3281	1.01e-05
bZIP	PgDXS2	1070	1080	-	14.1875	1.01e-05
LBD	PgHMGR1	435	449	+	13.5156	1.01e-05
MYB	PgUGTPg26	585	603	+	13.863	1.01e-05
AP2	PgUGT85A4	1877	1896	+	13.8734	1.01e-05
MIKC_MADS	PgHMGR1	1649	1669	+	13.942	1.01e-05
Dof	PgDXS2	1515	1535	+	13.6406	1.01e-05
ERF	PgHMGR1	354	368	+	12.5	1.02e-05
ERF	PgHMGR1	349	363	+	12.6562	1.02e-05
HSF	PgHMGR2	845	856	-	13.9531	1.03e-05
BBR-BPC	PgUGTPg26	1221	1241	-	4.21918	1.03e-05
GRAS	PgDXS2	1508	1527	-	13.5571	1.03e-05
B3	PgUGTPg21	825	839	-	14.0147	1.03e-05
MIKC_MADS	PgUGTPg21	1048	1068	-	13.913	1.04e-05
bZIP	PgUGT85A4	1262	1279	-	11.8438	1.04e-05
ERF	PgHMGR1	348	362	+	11.625	1.05e-05
Dof	PgHMGR1	1478	1498	+	13.3438	1.05e-05
WRKY	PgUGT90A1	1947	1959	+	14.0781	1.05e-05
bZIP	PgUGT85A4	1264	1278	-	11.7344	1.06e-05
ERF	PgHMGR1	360	380	+	10.5735	1.06e-05
MYB	PgDXS2	965	977	-	13.8594	1.06e-05
LBD	PgUGT85A4	1188	1202	+	13.7344	1.06e-05
GATA	PgHMGR1	1262	1276	-	8.78125	1.06e-05
MIKC_MADS	PgHMGR1	908	919	-	13.4407	1.06e-05
HD-ZIP	PgUGTPg21	1933	1943	+	13.4776	1.06e-05
Dof	PgUGT90A1	429	449	-	13.4688	1.06e-05
C3H	PgUGT90A1	1177	1191	+	13.1406	1.06e-05
AP2	PgUGTPg21	1051	1070	+	13.7975	1.06e-05
TCP	PgUGT85A4	1227	1247	+	9.63235	1.07e-05
Dof	PgUGT85A4	1750	1768	-	13.4688	1.07e-05
AP2	PgGGPS2	112	130	-	13.1644	1.07e-05
ERF	PgUGTPg26	586	605	-	13.125	1.07e-05
ERF	PgUGT85A4	750	764	+	14.1719	1.08e-05
Trihelix	PgHMGR1	1479	1494	+	13.4062	1.08e-05
Dof	PgHMGR2	1459	1479	+	13.3125	1.08e-05
BBR-BPC	PgHMGR1	1184	1213	+	-37.0127	1.08e-05
Dof	PgDXS2	1510	1530	-	13.3125	1.08e-05
Trihelix	PgHMGR2	446	460	-	13.7031	1.09e-05
LFY	PgDXS2	944	962	+	12.0147	1.09e-05
LFY	PgDXS2	944	962	-	12.0147	1.09e-05
BBR-BPC	PgHMGR2	735	758	-	4.57812	1.09e-05
ERF	PgHMGR1	321	341	+	12.3594	1.09e-05
bZIP	PgUGT85A4	1259	1276	+	12.125	1.09e-05
BBR-BPC	PgHMGR1	363	386	-	4.54688	1.1e-05
TCP	PgGGPS2	208	237	+	9.50633	1.1e-05
NAC	PgUGT85A4	472	484	-	12.9872	1.1e-05
MYB_related	PgUGTPg21	1942	1952	-	14.6094	1.11e-05
ERF	PgUGTPg26	518	536	+	11.3438	1.11e-05
WRKY	PgUGT90A1	1947	1959	-	13.5156	1.11e-05
ERF	PgUGTPg26	586	606	+	12.3281	1.11e-05
MYB	PgDXS2	1619	1639	-	13.5156	1.11e-05
bHLH	PgUGT85A4	1260	1280	+	13.9219	1.11e-05
ERF	PgHMGR1	345	358	-	13.7969	1.11e-05
MYB	PgHMGR1	635	655	+	13.8906	1.12e-05
bZIP	PgDXS2	1022	1040	-	8.02326	1.12e-05
Dof	PgUGT85A4	1758	1772	-	13.4375	1.12e-05
MYB	PgHMGR1	1428	1438	-	13.863	1.13e-05
AP2	PgUGT85A4	957	975	-	13.0685	1.13e-05
BBR-BPC	PgUGTPg26	380	400	-	3.91781	1.13e-05
BBR-BPC	PgUGT90A1	948	968	-	3.91781	1.13e-05
TCP	PgDXS2	1655	1674	+	1.33721	1.13e-05
HD-ZIP	PgHMGR1	769	789	-	13.7969	1.14e-05
CPP	PgUGTPg21	1689	1703	-	13.9265	1.14e-05
MIKC_MADS	PgHMGR1	1473	1486	+	13.5781	1.14e-05
MYB_related	PgUGT85A4	671	680	+	13.1579	1.14e-05
ERF	PgHMGR1	362	382	+	8.89855	1.14e-05
MIKC_MADS	PgHMGR1	1646	1666	+	13.7826	1.14e-05
MYB	PgHMGR1	644	656	-	14.1266	1.15e-05
ERF	PgGGPS2	37	57	+	12.6875	1.15e-05
bZIP	PgDXS2	1070	1080	-	12.3425	1.15e-05
bZIP	PgUGT85A4	123	137	-	12.3594	1.15e-05
WRKY	PgUGTPg21	1579	1589	-	14.0625	1.15e-05
Dof	PgDXS2	1499	1519	+	13.4688	1.15e-05
ERF	PgGGPS2	139	159	+	10.3676	1.15e-05
BBR-BPC	PgUGTPg26	376	396	-	3.86301	1.15e-05
ERF	PgHMGR2	693	707	+	13.6027	1.16e-05
MIKC_MADS	PgUGTPg26	397	417	-	13.7681	1.16e-05
bHLH	PgHMGR1	1306	1322	-	12.7945	1.16e-05
Dof	PgUGT90A1	429	447	-	13.5	1.16e-05
ERF	PgGGPS2	1871	1889	+	11.2344	1.16e-05
bHLH	PgHMGR1	1307	1316	-	14.1406	1.17e-05
MIKC_MADS	PgHMGR1	1468	1486	-	13.1406	1.17e-05
bZIP	PgUGTPg21	852	865	-	10.6719	1.17e-05
C2H2	PgHMGR1	1026	1037	-	13.6164	1.17e-05
G2-like	PgUGT85A4	1523	1537	-	13.5	1.17e-05
Dof	PgHMGR1	363	391	+	13.5312	1.17e-05
bHLH	PgUGTPg21	493	506	-	13.9375	1.17e-05
ERF	PgGGPS2	1868	1886	-	12.1719	1.18e-05
C2H2	PgDXS2	1352	1369	+	13.3529	1.18e-05
ERF	PgGGPS2	41	55	-	11.7031	1.18e-05
ERF	PgGGPS2	141	161	+	8.82609	1.18e-05
WRKY	PgUGT90A1	1947	1959	+	13.8594	1.18e-05
bHLH	PgDXS2	6	15	+	10.8667	1.19e-05
bHLH	PgDXS2	6	15	-	10.8667	1.19e-05
ERF	PgUGT85A4	745	765	+	11.1176	1.19e-05
MYB	PgGGPS2	510	525	+	13.8438	1.19e-05
bZIP	PgGGPS2	83	92	-	13.3511	1.2e-05
bZIP	PgUGT85A4	123	137	-	11.4688	1.2e-05
LBD	PgHMGR1	435	453	-	13.2656	1.2e-05
ERF	PgGGPS2	346	360	+	12.2344	1.2e-05
Dof	PgUGT85A4	1752	1770	+	13.2812	1.2e-05
MYB	PgUGTPg26	581	595	+	14.1562	1.21e-05
ERF	PgUGT85A4	755	771	+	10.3594	1.21e-05
ERF	PgUGTPg26	528	548	-	12.5469	1.21e-05
GRAS	PgUGTPg21	1912	1931	+	13.3429	1.22e-05
bHLH	PgUGTPg21	492	514	-	13.4062	1.22e-05
Dof	PgUGT85A4	1757	1784	-	13.3438	1.22e-05
bHLH	PgUGTPg21	500	507	-	15.0441	1.22e-05
ERF	PgHMGR1	346	364	-	12.0938	1.22e-05
C2H2	PgGGPS2	557	575	-	11.958	1.22e-05
bZIP	PgDXS2	1029	1043	-	11.7188	1.23e-05
VOZ	PgUGT85A4	471	482	+	13.2019	1.23e-05
WRKY	PgUGTPg21	1579	1589	-	13.9219	1.23e-05
ERF	PgUGT85A4	753	767	+	11.2031	1.24e-05
bZIP	PgGGPS2	82	92	+	13.875	1.24e-05
Dof	PgUGTPg26	838	851	+	13.0781	1.24e-05
ERF	PgHMGR1	358	372	+	11.5938	1.24e-05
MYB	PgHMGR1	1428	1442	-	13.125	1.24e-05
ERF	PgHMGR2	1004	1011	-	13.6923	1.24e-05
ERF	PgHMGR2	699	706	-	10.8269	1.25e-05
ERF	PgGGPS2	41	55	+	11.6094	1.25e-05
MYB_related	PgUGTPg21	1943	1952	-	14.8906	1.25e-05
bZIP	PgUGT90A1	1795	1809	-	10.7031	1.25e-05
NAC	PgUGTPg26	503	520	-	13.3594	1.25e-05
CAMTA	PgDXS2	1296	1307	-	14.0469	1.25e-05
WRKY	PgUGT90A1	1947	1959	+	13.6962	1.25e-05
G2-like	PgUGT85A4	884	898	+	13.4219	1.25e-05
C2H2	PgUGTPg26	972	986	+	13.1719	1.25e-05
ERF	PgUGTPg26	592	612	+	10.1618	1.26e-05
GRAS	PgHMGR1	1193	1212	+	13.3	1.26e-05
Trihelix	PgHMGR2	447	461	-	13.2031	1.26e-05
WRKY	PgUGT90A1	1611	1621	+	13.8438	1.26e-05
WRKY	PgUGTPg26	1850	1860	+	13.8438	1.26e-05
ARF	PgGGPS2	350	358	-	12.7053	1.26e-05
C2H2	PgUGTPg26	1237	1255	-	11.8908	1.27e-05
NAC	PgUGTPg21	140	156	+	13.6719	1.27e-05
Dof	PgUGTPg26	440	460	-	13.1562	1.27e-05
Dof	PgUGT85A4	1759	1779	-	13.1562	1.27e-05
ERF	PgHMGR1	351	371	-	11.4062	1.27e-05
Dof	PgUGT85A4	1759	1779	+	13.1562	1.27e-05
MYB	PgHMGR1	488	502	+	13.3125	1.28e-05
MYB_related	PgHMGR2	1024	1038	+	12.5294	1.29e-05
C2H2	PgUGT90A1	1636	1647	+	13.3973	1.29e-05
AP2	PgUGT85A4	1831	1850	+	13.519	1.29e-05
ERF	PgGGPS2	847	856	+	13.2932	1.29e-05
ERF	PgUGTPg26	523	537	+	13.0938	1.29e-05
TCP	PgDXS2	1434	1446	+	11.7188	1.29e-05
WRKY	PgUGTPg21	1577	1591	+	13.7656	1.29e-05
Dof	PgHMGR1	1073	1100	+	13.2656	1.29e-05
ERF	PgGGPS2	38	52	+	11.5312	1.29e-05
ERF	PgGGPS2	1864	1884	+	8.39062	1.29e-05
Trihelix	PgGGPS2	1817	1830	+	13.0156	1.3e-05
LBD	PgUGTPg26	587	603	-	12.4062	1.3e-05
ERF	PgHMGR1	350	364	-	12.4688	1.31e-05
TCP	PgGGPS2	662	673	-	12.3594	1.31e-05
MYB	PgHMGR1	645	659	-	13.2031	1.31e-05
Dof	PgHMGR1	365	385	+	13.3281	1.31e-05
GRAS	PgHMGR1	212	231	-	13.2429	1.31e-05
MYB_related	PgUGTPg21	1942	1952	-	14.4531	1.32e-05
ERF	PgGGPS2	138	158	+	8.56522	1.32e-05
ERF	PgGGPS2	144	158	+	11.9062	1.32e-05
bHLH	PgHMGR1	173	187	+	11.4186	1.32e-05
bZIP	PgUGTPg21	182	195	+	13.8438	1.32e-05
ZF-HD	PgHMGR2	1793	1807	+	12.75	1.32e-05
TCP	PgDXS2	1434	1444	+	11.2969	1.33e-05
TCP	PgUGT85A4	205	225	-	9.01471	1.33e-05
NAC	PgUGT85A4	961	975	+	13.3281	1.33e-05
TCP	PgGGPS2	663	670	-	14.1702	1.34e-05
TCP	PgUGTPg21	741	748	-	14.1702	1.34e-05
BBR-BPC	PgUGTPg26	775	798	+	3.96875	1.34e-05
Dof	PgDXS2	1503	1523	+	13.2969	1.34e-05
ERF	PgUGTPg26	595	615	-	10.8906	1.35e-05
bHLH	PgHMGR1	162	184	-	13.2344	1.35e-05
bHLH	PgUGTPg21	500	508	-	13.3053	1.35e-05
ERF	PgUGT85A4	747	767	+	13.3125	1.35e-05
ERF	PgUGT85A4	745	763	+	11.875	1.35e-05
bHLH	PgHMGR1	1318	1332	-	12.589	1.36e-05
ERF	PgUGTPg26	598	607	-	13.2331	1.36e-05
B3	PgHMGR1	295	309	-	13.4384	1.36e-05
MYB	PgGGPS2	711	725	-	13.2188	1.36e-05
WRKY	PgUGTPg21	1577	1590	+	13.5	1.37e-05
Dof	PgDXS2	1505	1523	-	13.5469	1.37e-05
ERF	PgHMGR2	1004	1011	-	14.0638	1.37e-05
MYB	PgUGT85A4	313	331	-	13.5	1.37e-05
HD-ZIP	PgUGT90A1	1763	1773	+	13.6406	1.37e-05
ERF	PgHMGR1	345	359	+	10.9375	1.37e-05
Trihelix	PgGGPS2	44	58	+	13.0469	1.37e-05
GATA	PgUGT85A4	778	792	-	8.03125	1.37e-05
C2H2	PgUGT90A1	49	58	-	13.3729	1.37e-05
MYB	PgUGTPg26	580	594	+	13.9062	1.38e-05
LBD	PgGGPS2	1867	1887	+	11.3906	1.38e-05
bZIP	PgHMGR1	1939	1952	-	13.7812	1.38e-05
BES1	PgUGTPg21	498	512	+	12.0625	1.38e-05
MYB	PgDXS2	966	986	-	13.2188	1.38e-05
WRKY	PgUGT90A1	1600	1609	+	13.2308	1.39e-05
HD-ZIP	PgHMGR2	979	991	-	13.5625	1.39e-05
MYB	PgUGTPg26	1241	1255	-	13.2969	1.39e-05
Dof	PgUGT90A1	1606	1626	-	13.25	1.39e-05
Dof	PgUGTPg21	1143	1163	+	13.25	1.39e-05
MYB	PgHMGR1	488	500	-	6.8481	1.41e-05
MYB	PgHMGR1	1345	1355	+	12.5312	1.41e-05
MIKC_MADS	PgUGTPg26	1218	1238	-	13.4928	1.42e-05
RAV	PgUGT90A1	994	1010	+	13.25	1.42e-05
Dof	PgUGTPg26	450	470	+	13.0469	1.43e-05
TCP	PgUGTPg21	740	751	-	12.2031	1.43e-05
LBD	PgUGT85A4	746	760	+	13.2969	1.43e-05
GATA	PgGGPS2	559	573	-	7.92188	1.43e-05
NAC	PgUGTPg26	972	990	-	13.3281	1.43e-05
ERF	PgUGT85A4	760	780	+	10.7206	1.43e-05
MYB	PgGGPS2	511	525	+	13.4688	1.43e-05
GRAS	PgDXS2	1510	1529	-	13.1286	1.43e-05
MYB	PgGGPS2	710	730	+	13.25	1.43e-05
HD-ZIP	PgHMGR2	1042	1051	+	13.1383	1.44e-05
ERF	PgUGTPg26	596	614	-	11.75	1.44e-05
GATA	PgHMGR1	832	842	+	13.2021	1.44e-05
G2-like	PgHMGR2	377	391	+	13.4265	1.44e-05
AP2	PgUGTPg26	442	461	+	13.3544	1.44e-05
HD-ZIP	PgDXS2	533	545	-	13.4615	1.44e-05
HD-ZIP	PgDXS2	675	687	+	13.4615	1.44e-05
HD-ZIP	PgDXS2	687	699	+	13.4615	1.44e-05
WRKY	PgUGTPg21	1579	1589	-	13.5312	1.44e-05
ERF	PgGGPS2	345	359	-	13.6875	1.44e-05
Dof	PgUGT85A4	1882	1892	+	12.6094	1.45e-05
TCP	PgGGPS2	1597	1609	-	12.125	1.45e-05
Dof	PgGGPS2	1839	1859	-	13.0312	1.45e-05
Trihelix	PgGGPS2	47	57	+	13.0781	1.45e-05
WRKY	PgUGT90A1	1602	1609	-	13.617	1.45e-05
ZF-HD	PgUGTPg26	249	263	-	12.8824	1.45e-05
ERF	PgUGT85A4	753	767	+	11.5625	1.45e-05
MYB	PgDXS2	1619	1628	+	13.3365	1.45e-05
Dof	PgUGTPg26	1631	1651	-	13.1562	1.46e-05
MIKC_MADS	PgHMGR1	1471	1485	-	13.2031	1.46e-05
bHLH	PgHMGR1	1307	1314	-	14.6176	1.46e-05
bHLH	PgUGT85A4	1591	1598	+	13.5167	1.47e-05
bHLH	PgUGT85A4	1591	1598	-	13.5167	1.47e-05
Dof	PgUGT85A4	1882	1902	-	13.2031	1.47e-05
C2H2	PgUGTPg26	1227	1245	-	11.6134	1.47e-05
WRKY	PgUGTPg21	1577	1589	-	13.5	1.48e-05
ERF	PgUGT85A4	754	768	-	11.6562	1.48e-05
ERF	PgGGPS2	145	159	+	11.25	1.48e-05
Dof	PgHMGR1	1727	1747	-	13.1094	1.48e-05
CAMTA	PgHMGR2	1897	1905	-	12.7212	1.48e-05
MYB	PgHMGR1	1427	1441	-	13.875	1.48e-05
C2H2	PgHMGR1	1593	1607	-	12.9375	1.48e-05
ERF	PgGGPS2	43	57	+	12.2031	1.48e-05
ERF	PgUGT85A4	729	738	+	13.3953	1.48e-05
WRKY	PgUGT85A4	108	126	+	13.5882	1.49e-05
ERF	PgUGT85A4	751	771	-	11.0312	1.49e-05
ERF	PgUGTPg26	593	607	-	10.25	1.49e-05
AP2	PgGGPS2	1864	1873	+	13.1368	1.5e-05
NAC	PgUGT85A4	961	976	+	12.4531	1.5e-05
GATA	PgUGTPg26	510	524	-	11.9688	1.5e-05
ERF	PgGGPS2	41	55	-	10.7344	1.5e-05
WRKY	PgUGTPg21	1577	1589	+	13	1.5e-05
MYB	PgHMGR1	645	659	-	13.4375	1.5e-05
BBR-BPC	PgUGTPg26	777	800	+	3.64062	1.5e-05
Dof	PgUGTPg26	1633	1651	+	13.125	1.5e-05
NAC	PgUGT85A4	959	975	-	13.25	1.51e-05
Dof	PgGGPS2	554	574	-	12.9844	1.51e-05
Dof	PgUGTPg21	1052	1072	-	12.9844	1.51e-05
B3	PgUGTPg26	449	463	+	13.4559	1.52e-05
MIKC_MADS	PgDXS2	1515	1535	+	13.3913	1.53e-05
MYB	PgGGPS2	513	527	+	13.4844	1.53e-05
C3H	PgUGT85A4	744	758	-	12.3906	1.53e-05
CPP	PgUGTPg21	1688	1702	+	13.6164	1.53e-05
NAC	PgUGT85A4	958	973	+	12.1094	1.54e-05
ERF	PgUGTPg26	597	611	-	12.125	1.54e-05
WOX	PgUGTPg26	1256	1266	-	13.5949	1.54e-05
ERF	PgHMGR1	334	353	+	11.875	1.54e-05
bHLH	PgHMGR1	1300	1320	-	13.375	1.54e-05
Dof	PgDXS2	1818	1844	-	13.1094	1.55e-05
B3	PgDXS2	334	348	-	13.8125	1.55e-05
ERF	PgUGTPg26	1230	1250	-	8.17391	1.55e-05
MYB	PgGGPS2	510	527	+	13	1.55e-05
HD-ZIP	PgDXS2	531	551	+	13.375	1.55e-05
BBR-BPC	PgUGTPg26	375	404	+	-39	1.56e-05
MYB	PgUGT85A4	671	680	+	13.3269	1.56e-05
ERF	PgUGTPg26	523	537	+	11.2344	1.56e-05
G2-like	PgHMGR2	378	392	+	12.7344	1.56e-05
FAR1	PgGGPS2	120	134	-	10.8906	1.57e-05
ERF	PgHMGR1	346	360	+	11.4844	1.57e-05
C2H2	PgDXS2	1935	1953	-	11.4958	1.57e-05
G2-like	PgUGT85A4	885	897	+	13.0625	1.57e-05
bZIP	PgHMGR2	435	453	-	6.95349	1.57e-05
ERF	PgGGPS2	41	55	+	11.375	1.57e-05
GATA	PgHMGR1	829	843	+	13.4219	1.58e-05
MYB	PgHMGR1	1428	1438	+	12.6875	1.58e-05
WRKY	PgUGT85A4	108	126	-	13.5735	1.58e-05
ERF	PgUGT85A4	755	769	-	11.0156	1.58e-05
ERF	PgGGPS2	37	56	-	12.4062	1.58e-05
WRKY	PgUGT90A1	1945	1958	-	13.3594	1.59e-05
NAC	PgUGT85A4	961	973	-	13.2031	1.59e-05
ERF	PgUGTPg26	525	543	-	11.2812	1.59e-05
Dof	PgUGT85A4	1876	1904	-	13.1406	1.59e-05
B3	PgUGT90A1	1114	1128	+	13.3971	1.59e-05
WRKY	PgUGT90A1	1611	1623	+	13.3291	1.59e-05
BES1	PgGGPS2	1913	1923	-	13.3418	1.6e-05
ERF	PgUGTPg26	525	545	+	10.7656	1.6e-05
bZIP	PgUGT85A4	1577	1595	+	6.88372	1.61e-05
Dof	PgGGPS2	1838	1866	+	13.125	1.61e-05
ZF-HD	PgUGT85A4	1027	1041	-	12.8088	1.61e-05
ERF	PgUGTPg26	590	604	+	10.9688	1.61e-05
ZF-HD	PgHMGR2	1793	1814	+	13.0588	1.62e-05
NAC	PgUGTPg26	502	519	+	12.8438	1.62e-05
BBR-BPC	PgDXS2	1504	1527	-	3.42188	1.62e-05
ERF	PgHMGR1	357	377	+	9.95312	1.62e-05
ERF	PgGGPS2	1869	1883	-	12.0156	1.62e-05
bHLH	PgHMGR1	171	185	+	12.7031	1.63e-05
Dof	PgUGT85A4	1831	1851	-	13.0469	1.64e-05
ERF	PgHMGR1	346	365	+	11.7656	1.64e-05
SBP	PgHMGR2	1863	1873	+	12.3594	1.64e-05
C2H2	PgGGPS2	173	182	-	12.9238	1.64e-05
CAMTA	PgGGPS2	121	132	+	13.6562	1.65e-05
ERF	PgHMGR1	349	358	+	12.5579	1.65e-05
NAC	PgUGT85A4	117	132	-	11.9375	1.65e-05
Dof	PgUGT85A4	1874	1894	+	12.9844	1.66e-05
ERF	PgGGPS2	1870	1890	-	10.4375	1.66e-05
MYB	PgGGPS2	515	529	+	13.25	1.66e-05
ERF	PgGGPS2	346	360	+	13.2344	1.66e-05
MYB	PgHMGR1	642	656	+	13.2344	1.66e-05
GATA	PgHMGR1	396	410	-	13.3281	1.67e-05
Dof	PgUGTPg26	433	461	-	13.0781	1.67e-05
ERF	PgHMGR1	353	373	+	8	1.67e-05
Dof	PgHMGR1	1476	1502	-	13	1.67e-05
G2-like	PgUGT85A4	1524	1536	-	12.9688	1.67e-05
ERF	PgUGTPg21	291	305	+	11.2969	1.68e-05
Dof	PgHMGR1	1483	1497	-	13.0781	1.68e-05
Dof	PgUGTPg21	1852	1879	-	12.9219	1.68e-05
Trihelix	PgDXS2	122	131	-	13.0312	1.68e-05
ERF	PgGGPS2	147	165	-	11.1562	1.68e-05
C2H2	PgUGT85A4	1249	1267	-	11.3613	1.69e-05
GATA	PgUGT85A4	780	794	+	12.5882	1.69e-05
MYB	PgUGTPg21	105	119	-	13.274	1.7e-05
MYB_related	PgUGT85A4	1977	1984	-	14.3085	1.7e-05
G2-like	PgHMGR2	273	283	-	12.5426	1.7e-05
bHLH	PgUGTPg21	500	507	-	14.4574	1.71e-05
ERF	PgDXS2	1931	1945	+	11.6875	1.71e-05
ERF	PgGGPS2	139	159	-	10.375	1.71e-05
MIKC_MADS	PgHMGR1	1473	1487	-	12.9419	1.71e-05
Dof	PgUGTPg26	832	860	-	13.0469	1.71e-05
bHLH	PgHMGR1	1307	1314	+	13.9316	1.71e-05
bHLH	PgHMGR1	1307	1314	-	13.9316	1.71e-05
bHLH	PgHMGR1	1307	1314	+	13.7375	1.71e-05
bHLH	PgHMGR1	1307	1314	-	13.7375	1.71e-05
bHLH	PgHMGR1	1307	1314	+	13.6628	1.71e-05
NAC	PgUGTPg21	1528	1548	-	10.6176	1.71e-05
GATA	PgHMGR1	217	235	+	7.45205	1.71e-05
Dof	PgUGTPg21	1590	1604	-	13.0625	1.71e-05
bHLH	PgGGPS2	1913	1922	+	13.5625	1.72e-05
WRKY	PgUGTPg21	284	294	-	13.3617	1.72e-05
Dof	PgUGT90A1	246	266	+	12.8594	1.72e-05
WRKY	PgUGTPg21	1578	1591	+	13.2188	1.72e-05
bZIP	PgUGT90A1	1796	1809	+	9.57812	1.72e-05
C2H2	PgHMGR1	451	465	+	12.7344	1.73e-05
BBR-BPC	PgHMGR1	1186	1215	+	-39.557	1.73e-05
C2H2	PgUGTPg21	1915	1933	-	11.3109	1.73e-05
Trihelix	PgDXS2	204	219	+	12.9375	1.73e-05
Dof	PgUGT90A1	421	441	+	13.0156	1.74e-05
Dof	PgUGTPg26	101	121	-	12.9688	1.74e-05
ERF	PgGGPS2	348	361	+	12.8906	1.74e-05
ERF	PgUGTPg21	1971	1985	-	11.8594	1.75e-05
MYB	PgHMGR1	486	504	-	13.1094	1.75e-05
GATA	PgHMGR1	396	408	+	13.4219	1.75e-05
Trihelix	PgHMGR1	1343	1356	+	13.0625	1.75e-05
ZF-HD	PgUGTPg26	185	195	+	12.5672	1.75e-05
ERF	PgUGT85A4	750	762	+	13.6875	1.75e-05
C2H2	PgUGT85A4	762	776	-	13.1875	1.76e-05
ERF	PgGGPS2	1865	1884	+	11.6406	1.76e-05
MYB_related	PgHMGR1	597	618	+	13.4932	1.76e-05
ERF	PgUGTPg26	528	542	-	11.8438	1.76e-05
Dof	PgUGT85A4	1764	1791	-	12.8594	1.76e-05
ERF	PgGGPS2	140	158	+	10.2344	1.76e-05
ERF	PgUGT85A4	1622	1635	-	13	1.76e-05
Dof	PgUGTPg21	1393	1413	-	12.9531	1.77e-05
C2H2	PgHMGR1	212	231	+	12.625	1.77e-05
ERF	PgGGPS2	41	55	-	11.0625	1.77e-05
bHLH	PgHMGR1	1305	1314	+	13.5156	1.77e-05
NAC	PgGGPS2	1893	1905	+	12.5	1.77e-05
MYB	PgUGT90A1	1002	1016	-	12.9531	1.78e-05
ERF	PgGGPS2	41	55	+	10.9375	1.78e-05
C3H	PgUGT85A4	1188	1202	+	12.0625	1.78e-05
ERF	PgHMGR1	332	346	-	11.8125	1.78e-05
FAR1	PgGGPS2	1890	1904	+	10.5156	1.79e-05
BBR-BPC	PgHMGR1	358	387	-	-39.7722	1.79e-05
bHLH	PgGGPS2	348	361	-	12.9688	1.79e-05
GATA	PgUGT85A4	776	794	-	9.62319	1.79e-05
C3H	PgUGT85A4	1879	1892	+	12.3906	1.79e-05
bZIP	PgHMGR1	1942	1951	-	12.9362	1.8e-05
bZIP	PgDXS2	1070	1079	+	12.9362	1.8e-05
bZIP	PgDXS2	1029	1039	-	13.3125	1.8e-05
ERF	PgGGPS2	1879	1893	+	11.1094	1.8e-05
Trihelix	PgHMGR1	1430	1445	+	12.9062	1.8e-05
ARF	PgUGT85A4	1582	1591	-	12.4688	1.8e-05
ERF	PgUGT85A4	1179	1193	-	12.7969	1.8e-05
ERF	PgGGPS2	847	854	+	12.7979	1.8e-05
NAC	PgUGT85A4	961	979	-	10.4688	1.8e-05
ZF-HD	PgHMGR1	773	786	+	13.2656	1.81e-05
ERF	PgUGTPg26	585	605	+	10.5781	1.81e-05
ERF	PgGGPS2	1864	1891	+	7.71875	1.82e-05
Dof	PgHMGR1	11	21	+	12.125	1.82e-05
Dof	PgDXS2	1513	1533	-	12.9219	1.82e-05
bZIP	PgUGTPg21	179	190	+	8.01163	1.82e-05
MIKC_MADS	PgUGTPg21	48	65	+	12.9494	1.84e-05
ERF	PgHMGR1	346	360	+	12.8281	1.84e-05
NAC	PgUGT90A1	1140	1157	-	12.8594	1.84e-05
ARF	PgUGTPg26	479	499	-	2.1625	1.84e-05
ERF	PgUGTPg26	523	537	-	10.2188	1.84e-05
MYB	PgUGT85A4	669	682	+	13.1875	1.84e-05
ERF	PgGGPS2	1861	1880	+	11.3906	1.85e-05
LBD	PgUGT85A4	757	777	-	10.1406	1.85e-05
bZIP	PgUGT90A1	1795	1809	+	10.1875	1.86e-05
WRKY	PgUGTPg21	1577	1590	+	13.0781	1.86e-05
MYB_related	PgDXS2	1199	1208	-	12.9248	1.86e-05
ERF	PgGGPS2	1866	1880	-	11.7188	1.86e-05
ERF	PgUGT85A4	841	855	+	10.9844	1.87e-05
G2-like	PgHMGR2	1310	1320	-	13.3594	1.87e-05
MYB	PgDXS2	1619	1629	+	13.2553	1.87e-05
bHLH	PgHMGR1	1301	1321	+	13.0312	1.87e-05
WRKY	PgUGT90A1	1947	1957	+	13.0938	1.88e-05
GATA	PgHMGR1	231	245	+	7.15625	1.88e-05
Dof	PgUGT90A1	414	441	+	12.7656	1.89e-05
C3H	PgHMGR1	1480	1493	+	12.3438	1.89e-05
ERF	PgUGT85A4	817	831	-	10.9375	1.9e-05
bHLH	PgHMGR1	1310	1326	+	11.7808	1.9e-05
BBR-BPC	PgUGTPg26	384	407	+	2.9375	1.91e-05
B3	PgUGT85A4	1240	1255	-	13.0156	1.91e-05
MIKC_MADS	PgGGPS2	555	575	-	13.0725	1.91e-05
bHLH	PgUGT85A4	1590	1604	-	12.8987	1.91e-05
GATA	PgHMGR1	834	841	-	14.1277	1.91e-05
ERF	PgGGPS2	1873	1893	+	7.09375	1.91e-05
Dof	PgUGT90A1	125	134	-	11.188	1.92e-05
ZF-HD	PgUGTPg26	1175	1189	+	12.6912	1.92e-05
ZF-HD	PgDXS2	1306	1320	+	12.6912	1.92e-05
ERF	PgHMGR1	339	358	-	11.9844	1.92e-05
C2H2	PgHMGR2	66	75	+	12.6286	1.92e-05
BBR-BPC	PgUGTPg26	387	416	+	-40.1772	1.92e-05
ERF	PgHMGR1	365	379	-	11.4219	1.93e-05
NF-YB	PgHMGR2	997	1005	+	13.8356	1.93e-05
Dof	PgUGTPg26	447	467	+	12.8125	1.93e-05
bZIP	PgGGPS2	82	92	+	10.9315	1.93e-05
bZIP	PgHMGR2	66	76	+	13.2031	1.93e-05
ERF	PgUGT85A4	753	767	+	10.8594	1.94e-05
WRKY	PgUGT85A4	109	116	-	13.5851	1.94e-05
WRKY	PgUGTPg26	1213	1220	-	13.5851	1.94e-05
ERF	PgHMGR1	330	350	-	10.0938	1.94e-05
SBP	PgHMGR2	1861	1874	+	12.75	1.94e-05
MYB_related	PgHMGR1	1210	1220	-	13.6719	1.94e-05
NAC	PgUGT85A4	960	974	-	13.3906	1.95e-05
bZIP	PgUGTPg21	183	193	-	13.1719	1.95e-05
BBR-BPC	PgUGTPg21	1045	1068	+	2.875	1.95e-05
MYB	PgHMGR1	645	665	-	13.1875	1.95e-05
bHLH	PgUGTPg21	500	507	-	13.2785	1.95e-05
Dof	PgDXS2	1501	1528	+	12.7188	1.95e-05
ERF	PgUGT85A4	753	767	-	10.6562	1.95e-05
bZIP	PgDXS2	1029	1043	-	10.1094	1.95e-05
WRKY	PgUGT85A4	704	714	+	12.875	1.96e-05
C2H2	PgHMGR1	215	231	-	11.7812	1.96e-05
Dof	PgUGT85A4	1752	1770	+	12.8906	1.96e-05
Dof	PgGGPS2	1840	1860	+	12.875	1.96e-05
WRKY	PgUGTPg26	1211	1221	-	13.2234	1.96e-05
ERF	PgHMGR1	348	362	+	10.8125	1.97e-05
MYB	PgUGTPg21	1989	1999	-	12.9219	1.97e-05
bZIP	PgUGT85A4	1199	1217	+	6.22093	1.98e-05
bZIP	PgUGT85A4	1264	1273	-	12.4211	1.98e-05
HD-ZIP	PgUGT85A4	1635	1645	-	12.8676	1.98e-05
ERF	PgHMGR1	220	239	+	11.4219	1.98e-05
MIKC_MADS	PgGGPS2	1959	1979	+	13.0145	1.99e-05
ERF	PgUGT85A4	1185	1204	+	11.8438	1.99e-05
Dof	PgUGT90A1	431	449	+	12.8281	2e-05
bHLH	PgHMGR2	1896	1912	+	11.6712	2e-05
bHLH	PgUGT85A4	707	717	-	13.2031	2e-05
G2-like	PgUGT85A4	1565	1578	-	12.1271	2.01e-05
LBD	PgHMGR1	360	380	+	10.6094	2.01e-05
Trihelix	PgHMGR1	1430	1444	-	12.8382	2.01e-05
MIKC_MADS	PgUGT85A4	576	590	+	12.6406	2.01e-05
WRKY	PgUGT90A1	1600	1610	-	13.2021	2.01e-05
HD-ZIP	PgUGTPg21	1934	1943	+	12.1871	2.02e-05
WRKY	PgUGT85A4	108	117	-	11.7263	2.02e-05
ERF	PgGGPS2	1871	1880	+	12.9302	2.02e-05
bHLH	PgUGT85A4	707	717	+	13.5753	2.03e-05
CPP	PgGGPS2	259	273	-	13.2055	2.03e-05
bZIP	PgUGT85A4	124	135	+	7.5814	2.03e-05
ERF	PgUGTPg26	522	536	+	10.9219	2.04e-05
Dof	PgUGT85A4	1882	1902	+	12.875	2.04e-05
MYB	PgUGT85A4	313	331	+	12.8594	2.04e-05
Dof	PgHMGR1	1643	1670	+	12.6562	2.04e-05
MIKC_MADS	PgHMGR1	907	924	-	13.0233	2.04e-05
AP2	PgUGT85A4	956	976	-	8.87209	2.04e-05
BBR-BPC	PgHMGR1	1168	1197	+	-40.5443	2.05e-05
MYB	PgGGPS2	513	525	-	13.5147	2.05e-05
ZF-HD	PgHMGR1	776	789	-	13.1094	2.06e-05
ERF	PgGGPS2	145	159	+	10.4688	2.06e-05
MIKC_MADS	PgHMGR1	372	385	-	12.7344	2.06e-05
Dof	PgUGT85A4	1753	1773	+	12.6719	2.06e-05
bZIP	PgUGT85A4	123	137	+	11.7344	2.06e-05
bZIP	PgDXS2	1029	1043	+	10.375	2.06e-05
ERF	PgUGTPg26	529	548	+	11.75	2.07e-05
MIKC_MADS	PgUGTPg26	444	464	-	12.9565	2.07e-05
WRKY	PgUGTPg21	1569	1589	+	13.1765	2.07e-05
MYB_related	PgGGPS2	298	312	-	11.2647	2.08e-05
Dof	PgUGT85A4	1744	1770	-	12.6875	2.08e-05
BES1	PgUGTPg21	499	509	+	9.85938	2.08e-05
ERF	PgUGTPg26	589	609	+	9.28125	2.08e-05
WRKY	PgUGT90A1	1600	1609	+	12.7179	2.09e-05
Dof	PgGGPS2	1842	1862	-	12.7188	2.09e-05
ERF	PgGGPS2	35	55	+	11.0938	2.09e-05
RAV	PgUGT90A1	1066	1082	-	12.7344	2.09e-05
ERF	PgUGTPg26	524	538	-	9.26562	2.1e-05
ERF	PgUGT85A4	753	767	-	10.4219	2.1e-05
MYB_related	PgUGTPg21	1941	1952	-	13.5625	2.1e-05
ERF	PgHMGR1	351	370	-	11.7969	2.1e-05
ERF	PgUGT85A4	751	769	-	9.78125	2.11e-05
TCP	PgDXS2	1654	1674	+	10.5625	2.12e-05
Trihelix	PgDXS2	121	134	+	12.5312	2.13e-05
bZIP	PgHMGR2	443	454	-	6.21519	2.13e-05
HD-ZIP	PgUGTPg21	1932	1942	+	12.8281	2.13e-05
bHLH	PgUGTPg21	501	515	+	12.0781	2.13e-05
ERF	PgUGT85A4	754	774	-	7.4058	2.14e-05
MYB	PgHMGR1	1269	1283	-	12.8438	2.14e-05
LFY	PgUGTPg21	748	766	+	10.5441	2.14e-05
LFY	PgUGTPg21	748	766	-	10.5441	2.14e-05
BBR-BPC	PgHMGR1	1181	1204	+	2.59375	2.14e-05
CPP	PgGGPS2	258	272	-	13.0147	2.14e-05
MYB	PgGGPS2	1043	1057	-	13.1471	2.14e-05
ERF	PgUGTPg26	1239	1248	-	12.8488	2.15e-05
MIKC_MADS	PgUGTPg26	128	148	+	12.6029	2.15e-05
ERF	PgUGTPg26	583	602	-	11.75	2.15e-05
Dof	PgUGTPg21	1858	1878	+	12.7969	2.16e-05
NAC	PgUGT85A4	961	973	+	12.9219	2.16e-05
ERF	PgUGTPg26	1225	1245	-	7.37681	2.16e-05
ERF	PgHMGR1	332	352	-	10.8906	2.16e-05
MYB	PgUGTPg21	105	115	+	12.9043	2.17e-05
EIL	PgUGT85A4	356	370	-	12.5048	2.17e-05
GATA	PgHMGR1	1257	1275	-	6.80822	2.17e-05
TCP	PgUGT85A4	196	216	+	10.5	2.17e-05
WRKY	PgUGT90A1	1610	1623	-	11.1875	2.18e-05
C2H2	PgDXS2	1030	1039	-	12.3333	2.18e-05
SBP	PgUGT90A1	1660	1670	-	12.5469	2.18e-05
bZIP	PgGGPS2	80	93	-	13.0625	2.18e-05
WRKY	PgUGT85A4	109	116	-	12.8404	2.18e-05
WRKY	PgUGTPg26	1213	1220	-	12.8404	2.18e-05
bZIP	PgUGT85A4	124	135	-	6.05063	2.19e-05
bZIP	PgUGTPg21	854	865	+	6.05063	2.19e-05
C2H2	PgUGT90A1	249	263	+	11.2658	2.19e-05
BES1	PgUGT85A4	115	134	-	10.7344	2.19e-05
MYB_related	PgUGTPg21	1941	1954	+	13.3281	2.2e-05
bHLH	PgHMGR1	1307	1314	+	13.2658	2.2e-05
CPP	PgUGTPg26	1305	1319	+	12.9853	2.2e-05
MYB	PgDXS2	1618	1630	-	12.9844	2.2e-05
ARF	PgGGPS2	692	701	-	12.25	2.2e-05
ARF	PgHMGR2	1669	1678	-	12.25	2.2e-05
MIKC_MADS	PgHMGR1	908	920	-	12.5882	2.2e-05
LBD	PgHMGR1	362	382	+	9.76562	2.21e-05
Dof	PgUGTPg26	449	467	+	12.75	2.21e-05
MYB	PgUGTPg21	103	116	+	13.0156	2.21e-05
TCP	PgDXS2	1434	1445	+	11.2188	2.21e-05
ERF	PgGGPS2	1873	1892	-	11.6875	2.22e-05
BBR-BPC	PgUGTPg26	1217	1240	+	2.48438	2.22e-05
bHLH	PgHMGR1	1307	1320	-	12.8082	2.22e-05
ERF	PgUGTPg26	599	606	-	12.4255	2.23e-05
bZIP	PgUGT90A1	1795	1809	-	9.57812	2.23e-05
MYB	PgHMGR1	1341	1355	+	12.7656	2.24e-05
bHLH	PgHMGR1	1300	1314	+	11.411	2.24e-05
Trihelix	PgHMGR1	1092	1107	-	12.6719	2.24e-05
ERF	PgUGTPg21	293	302	+	12.6165	2.24e-05
Dof	PgUGT85A4	1883	1903	-	12.5781	2.25e-05
bZIP	PgHMGR2	224	233	+	12.6702	2.25e-05
ERF	PgGGPS2	424	433	+	12.609	2.25e-05
GATA	PgHMGR1	1254	1272	-	6.69863	2.26e-05
bZIP	PgDXS2	1029	1043	-	10.7031	2.26e-05
GATA	PgUGT90A1	872	884	-	12.7656	2.26e-05
MYB	PgDXS2	1615	1629	+	12.7656	2.27e-05
C2H2	PgUGTPg26	779	797	-	10.7983	2.27e-05
MYB_related	PgHMGR1	921	935	+	12.8281	2.27e-05
BES1	PgUGT85A4	1265	1275	+	11.5938	2.27e-05
E2F/DP	PgUGTPg26	1386	1406	+	3.79412	2.28e-05
AP2	PgDXS2	1891	1910	+	12.6456	2.28e-05
WRKY	PgUGT90A1	1611	1623	-	13.0625	2.28e-05
ERF	PgHMGR1	339	359	-	9.73438	2.28e-05
CAMTA	PgHMGR2	1894	1905	-	13.1406	2.28e-05
BBR-BPC	PgUGTPg26	378	401	+	2.40625	2.28e-05
NAC	PgUGTPg21	855	866	-	12.4179	2.29e-05
bZIP	PgUGT85A4	1261	1275	+	12.1562	2.29e-05
GATA	PgHMGR1	830	844	-	12.8906	2.29e-05
ERF	PgGGPS2	1867	1887	+	6.46875	2.3e-05
MYB	PgHMGR2	513	527	-	12.8906	2.3e-05
bHLH	PgUGTPg21	499	507	+	12.7789	2.31e-05
TCP	PgGGPS2	207	219	-	9.95312	2.31e-05
C2H2	PgHMGR1	212	231	+	11.3235	2.31e-05
ERF	PgUGTPg26	591	605	+	10.625	2.31e-05
ERF	PgUGTPg26	596	610	-	11.4062	2.31e-05
AP2	PgDXS2	1504	1523	-	12.6203	2.31e-05
Dof	PgGGPS2	1827	1854	+	12.4844	2.31e-05
WOX	PgUGT90A1	1050	1059	+	12.8722	2.32e-05
WOX	PgUGTPg26	1259	1268	-	12.8722	2.32e-05
ERF	PgGGPS2	1867	1881	+	10.9062	2.32e-05
ERF	PgUGTPg26	517	537	+	9.70312	2.33e-05
MYB	PgDXS2	1176	1190	-	12.4531	2.33e-05
AP2	PgHMGR1	1477	1496	+	12.6076	2.33e-05
C3H	PgUGT85A4	1882	1892	+	12.5469	2.33e-05
ERF	PgUGTPg26	528	542	-	11.4062	2.34e-05
C2H2	PgUGTPg21	1177	1188	-	12.0548	2.34e-05
C2H2	PgUGT90A1	1330	1341	+	12.0548	2.34e-05
C2H2	PgUGT90A1	1797	1815	+	10.7395	2.34e-05
BBR-BPC	PgHMGR1	91	111	+	1.58904	2.34e-05
NAC	PgUGT85A4	961	977	+	10.0781	2.34e-05
LBD	PgUGT85A4	1186	1200	-	12.5469	2.34e-05
bHLH	PgHMGR1	1308	1321	+	12.2812	2.35e-05
MYB	PgUGTPg21	104	116	+	13.1392	2.35e-05
S1Fa-like	PgHMGR1	391	405	+	10.4688	2.35e-05
GATA	PgHMGR1	1166	1180	-	6.48438	2.35e-05
MYB_related	PgGGPS2	297	315	-	13.2188	2.35e-05
MYB_related	PgHMGR1	1210	1220	-	13.4688	2.36e-05
ERF	PgUGT85A4	748	762	+	10.9688	2.36e-05
ERF	PgUGT85A4	753	767	-	10.4531	2.36e-05
MYB	PgGGPS2	1873	1893	+	11.9688	2.36e-05
B3	PgHMGR1	1257	1271	+	12.9863	2.36e-05
ERF	PgHMGR2	696	710	+	10.4688	2.36e-05
bZIP	PgHMGR1	1941	1951	+	10.5068	2.37e-05
G2-like	PgDXS2	783	796	+	11.9661	2.37e-05
bZIP	PgHMGR2	443	456	+	8.625	2.38e-05
ERF	PgHMGR1	349	358	+	12.7209	2.38e-05
MYB	PgUGT85A4	671	680	+	13.2019	2.39e-05
C2H2	PgHMGR1	214	231	-	11.6094	2.39e-05
MYB_related	PgHMGR2	1021	1039	+	13.1875	2.39e-05
bZIP	PgHMGR2	67	76	-	12.617	2.39e-05
bZIP	PgHMGR1	1877	1891	-	10.5469	2.4e-05
TCP	PgGGPS2	661	673	-	8.47945	2.4e-05
CAMTA	PgDXS2	376	384	-	12.4327	2.4e-05
SBP	PgHMGR2	1862	1873	+	12.3281	2.41e-05
WRKY	PgUGTPg21	1578	1588	-	12.5781	2.41e-05
GATA	PgUGT85A4	762	776	-	6.40625	2.41e-05
ERF	PgHMGR1	519	526	-	13.6667	2.42e-05
Dof	PgHMGR1	1717	1745	+	12.5781	2.42e-05
BBR-BPC	PgHMGR1	1166	1195	+	-41.519	2.42e-05
bHLH	PgUGT85A4	1259	1279	-	12.5469	2.42e-05
MYB	PgHMGR1	345	358	+	12.6719	2.42e-05
MYB	PgUGT90A1	1006	1020	-	12.3906	2.43e-05
WRKY	PgHMGR2	264	273	+	12.3846	2.43e-05
ERF	PgUGTPg26	519	535	-	8.39062	2.43e-05
ERF	PgHMGR1	329	347	-	10.3438	2.43e-05
bHLH	PgUGT85A4	1265	1282	-	9.43836	2.44e-05
MIKC_MADS	PgHMGR1	1076	1096	+	12.7101	2.44e-05
Dof	PgUGT85A4	1876	1894	+	12.625	2.44e-05
HD-ZIP	PgHMGR2	1617	1629	-	12.7692	2.45e-05
Dof	PgHMGR1	1470	1488	+	12.6094	2.45e-05
bZIP	PgDXS2	1029	1038	+	12.5532	2.45e-05
Dof	PgUGTPg21	1857	1877	+	12.5938	2.45e-05
bZIP	PgUGTPg21	179	190	-	5.51899	2.45e-05
bHLH	PgHMGR2	935	955	-	11.6301	2.45e-05
bHLH	PgHMGR1	1299	1319	+	11.6301	2.45e-05
C2H2	PgHMGR1	345	363	+	10.6471	2.46e-05
GATA	PgHMGR1	829	843	-	12.8906	2.46e-05
WRKY	PgUGTPg26	1849	1862	+	12.3014	2.47e-05
bHLH	PgGGPS2	1914	1922	+	12.7474	2.47e-05
BBR-BPC	PgHMGR1	1192	1221	+	-41.6835	2.48e-05
MYB	PgDXS2	1619	1639	-	12.8438	2.48e-05
TCP	PgGGPS2	209	218	-	12.4894	2.48e-05
MYB	PgHMGR1	1428	1440	-	13.0253	2.48e-05
bHLH	PgUGT85A4	1572	1594	+	12.125	2.49e-05
G2-like	PgUGT90A1	1189	1199	+	12.9531	2.49e-05
TCP	PgUGTPg21	739	751	-	9.71875	2.49e-05
NAC	PgUGTPg21	139	147	-	15.0577	2.49e-05
ERF	PgGGPS2	145	159	+	10.3906	2.49e-05
ARF	PgGGPS2	693	702	+	13.2981	2.5e-05
ARF	PgUGT85A4	1583	1592	+	13.2981	2.5e-05
AP2	PgUGT85A4	960	974	+	12.1875	2.5e-05
GATA	PgHMGR1	229	243	-	11.8971	2.5e-05
ERF	PgHMGR1	225	239	+	10.1719	2.5e-05
MYB_related	PgHMGR1	1209	1222	+	13.2031	2.52e-05
AP2	PgHMGR1	1730	1749	-	12.481	2.52e-05
bHLH	PgUGT85A4	1259	1281	+	12.0938	2.53e-05
BES1	PgUGT85A4	1256	1275	-	10.3281	2.53e-05
MYB	PgHMGR1	330	340	-	12.5312	2.53e-05
Dof	PgUGT90A1	1609	1629	-	12.5781	2.53e-05
HD-ZIP	PgUGT85A4	1635	1645	-	12.8904	2.53e-05
ERF	PgHMGR1	339	358	+	10.5	2.54e-05
MYB	PgDXS2	1615	1629	+	12.6562	2.54e-05
WRKY	PgUGT90A1	1947	1959	+	12.4688	2.54e-05
MYB	PgGGPS2	1881	1893	-	5	2.54e-05
bZIP	PgHMGR2	224	234	-	12.7031	2.55e-05
HSF	PgHMGR1	391	403	+	11.0312	2.55e-05
ERF	PgGGPS2	840	856	-	8.25	2.55e-05
ERF	PgUGT85A4	747	767	-	8.42647	2.55e-05
NAC	PgUGT85A4	117	132	+	12.6562	2.55e-05
Dof	PgUGTPg21	1138	1166	+	12.5	2.56e-05
WRKY	PgUGTPg26	1850	1862	-	12.9219	2.56e-05
ERF	PgUGT90A1	478	491	+	12.2969	2.56e-05
Trihelix	PgGGPS2	237	247	-	12.0938	2.56e-05
bZIP	PgUGT85A4	123	137	+	9.71875	2.56e-05
Dof	PgHMGR1	6	24	+	12.5625	2.56e-05
C2H2	PgUGT85A4	1839	1855	+	11.1719	2.56e-05
ERF	PgHMGR1	348	362	-	12.3014	2.56e-05
MYB	PgGGPS2	515	535	-	12.7969	2.56e-05
MYB_related	PgHMGR2	318	331	-	13.1719	2.56e-05
Dof	PgHMGR2	1459	1479	-	12.5625	2.56e-05
ARF	PgGGPS2	1417	1437	-	1.025	2.57e-05
G2-like	PgUGT90A1	1189	1199	-	12.7031	2.57e-05
NAC	PgUGT85A4	1198	1212	+	12.5781	2.57e-05
MYB	PgHMGR2	1678	1698	+	12.3281	2.57e-05
GRAS	PgHMGR1	661	680	-	12.3286	2.58e-05
Dof	PgUGT85A4	1756	1774	-	12.5469	2.58e-05
CPP	PgUGTPg26	1492	1506	+	12.8767	2.58e-05
CPP	PgUGTPg26	1493	1507	-	12.8767	2.58e-05
HD-ZIP	PgUGTPg21	1069	1081	-	12.6923	2.58e-05
HD-ZIP	PgHMGR1	1837	1849	-	12.6923	2.58e-05
HD-ZIP	PgUGT85A4	1847	1859	-	12.6923	2.58e-05
Dof	PgUGTPg26	1842	1870	-	12.4844	2.59e-05
ERF	PgUGTPg26	525	545	-	9.39706	2.59e-05
B3	PgUGTPg21	348	356	-	12.7094	2.59e-05
Dof	PgHMGR1	1080	1100	-	12.5469	2.59e-05
bHLH	PgUGT85A4	1590	1601	-	12.45	2.6e-05
LBD	PgHMGR1	355	371	-	11.0156	2.6e-05
MYB_related	PgHMGR1	1209	1220	-	13.2656	2.6e-05
bZIP	PgHMGR1	981	990	+	12.5319	2.61e-05
MIKC_MADS	PgHMGR1	1482	1495	+	12.375	2.61e-05
ERF	PgDXS2	1053	1073	+	6.91304	2.61e-05
Dof	PgUGT85A4	1747	1774	-	12.3125	2.62e-05
ERF	PgUGT85A4	750	764	-	12.4219	2.62e-05
EIL	PgGGPS2	889	909	-	11.8101	2.62e-05
ERF	PgHMGR1	362	382	-	9.36765	2.62e-05
ZF-HD	PgHMGR2	1931	1941	+	12.2656	2.62e-05
MIKC_MADS	PgHMGR1	790	804	+	11.9531	2.63e-05
E2F/DP	PgHMGR2	1921	1934	+	11.7812	2.63e-05
bZIP	PgUGT85A4	1263	1280	-	9	2.64e-05
ERF	PgGGPS2	1870	1884	+	10.2656	2.64e-05
MYB	PgUGT90A1	1721	1741	-	12.7031	2.64e-05
ERF	PgUGTPg26	594	614	-	9.35294	2.64e-05
bZIP	PgHMGR1	982	992	+	10.1644	2.64e-05
ERF	PgGGPS2	1858	1878	+	10.625	2.64e-05
ERF	PgHMGR1	329	349	+	6.88406	2.64e-05
ERF	PgUGT85A4	757	777	-	6.88406	2.64e-05
ERF	PgUGTPg26	524	538	+	12.125	2.64e-05
MYB	PgHMGR1	639	656	-	12.5625	2.65e-05
ERF	PgHMGR1	342	356	+	9.98438	2.65e-05
bZIP	PgUGT85A4	1903	1917	-	9.60938	2.65e-05
GATA	PgHMGR1	226	244	+	6.24658	2.66e-05
ERF	PgGGPS2	144	164	+	6.86957	2.66e-05
WRKY	PgUGTPg26	1848	1862	+	11.4219	2.66e-05
MYB	PgDXS2	1020	1030	+	12.4219	2.66e-05
BBR-BPC	PgDXS2	1927	1950	+	1.9375	2.66e-05
BES1	PgGGPS2	1914	1924	+	10.8906	2.67e-05
Dof	PgHMGR1	1076	1096	-	12.5	2.67e-05
ERF	PgUGT85A4	1857	1870	+	12.2188	2.67e-05
bHLH	PgUGTPg21	501	514	+	11.8906	2.67e-05
ERF	PgDXS2	1011	1031	-	6.85507	2.67e-05
bHLH	PgUGT85A4	1266	1273	+	12.188	2.67e-05
bHLH	PgUGT85A4	1266	1273	-	12.188	2.67e-05
bHLH	PgUGT85A4	1266	1273	+	12.3721	2.67e-05
bHLH	PgUGT85A4	1266	1273	-	12.3721	2.67e-05
SBP	PgHMGR2	1862	1872	-	13.5625	2.68e-05
bHLH	PgGGPS2	1915	1922	+	13.6915	2.68e-05
bHLH	PgUGT85A4	1591	1598	+	12.8375	2.68e-05
bHLH	PgUGT85A4	1591	1598	-	12.8375	2.68e-05
ERF	PgUGT85A4	821	835	-	11.6094	2.68e-05
bZIP	PgHMGR2	66	77	-	11.8125	2.69e-05
MIKC_MADS	PgUGT85A4	1880	1893	+	12.3281	2.69e-05
TCP	PgGGPS2	1597	1609	-	9.85938	2.69e-05
LBD	PgUGTPg26	583	603	+	9.98438	2.69e-05
NAC	PgUGT85A4	1198	1208	-	12.4844	2.7e-05
WRKY	PgUGT90A1	1610	1623	-	12.4531	2.7e-05
bHLH	PgHMGR1	1307	1314	+	11.7348	2.71e-05
bHLH	PgHMGR1	1307	1314	-	11.7348	2.71e-05
ZF-HD	PgUGT85A4	1632	1646	-	12.2206	2.72e-05
Dof	PgUGT90A1	1609	1623	-	12.5938	2.72e-05
LBD	PgGGPS2	141	161	+	9.3125	2.72e-05
ERF	PgHMGR1	352	359	+	11.883	2.72e-05
ERF	PgUGT85A4	756	763	-	11.883	2.72e-05
MYB_related	PgUGTPg21	786	807	+	12.8767	2.72e-05
B3	PgGGPS2	1458	1476	-	12.0781	2.73e-05
Trihelix	PgGGPS2	235	249	+	11.6719	2.73e-05
ERF	PgHMGR1	355	374	+	10.8281	2.73e-05
C2H2	PgUGTPg26	957	971	-	12.5938	2.74e-05
TCP	PgUGT85A4	1236	1255	-	-1.94186	2.74e-05
BBR-BPC	PgUGTPg26	394	417	+	1.84375	2.75e-05
ERF	PgHMGR2	696	710	-	9.92188	2.75e-05
bZIP	PgUGT90A1	1740	1750	+	10.7344	2.75e-05
bZIP	PgUGT90A1	1752	1762	+	10.7344	2.75e-05
GATA	PgHMGR1	833	843	-	12.6702	2.75e-05
MYB	PgGGPS2	1878	1892	+	12.2031	2.75e-05
LBD	PgHMGR1	348	366	+	11.9844	2.76e-05
LBD	PgHMGR1	365	385	+	9.28125	2.76e-05
MYB	PgGGPS2	1875	1887	-	4.70886	2.76e-05
ZF-HD	PgUGTPg26	144	158	+	12.2059	2.76e-05
Dof	PgUGTPg26	447	465	-	12.4688	2.76e-05
Dof	PgUGT90A1	1603	1621	+	12.4844	2.76e-05
WRKY	PgUGT85A4	703	713	+	12.5625	2.77e-05
bZIP	PgDXS2	1029	1043	+	10.9375	2.77e-05
bZIP	PgHMGR1	983	992	-	12.3723	2.77e-05
MYB_related	PgHMGR2	320	330	+	13.2812	2.77e-05
ARR-B	PgUGT85A4	1568	1577	+	12.2447	2.78e-05
MYB	PgHMGR1	644	656	+	12.6719	2.78e-05
ERF	PgGGPS2	1863	1883	-	9.23529	2.78e-05
MYB	PgUGTPg26	1239	1249	+	12.3281	2.78e-05
MIKC_MADS	PgDXS2	1918	1935	+	12.3924	2.78e-05
ERF	PgUGT85A4	750	770	-	8.48438	2.78e-05
ERF	PgUGT85A4	469	489	-	9.25	2.78e-05
ERF	PgUGT85A4	1173	1192	-	11.2031	2.79e-05
bZIP	PgDXS2	1069	1082	+	12.625	2.79e-05
LBD	PgUGT90A1	1175	1195	-	9.90625	2.79e-05
ERF	PgUGTPg21	291	305	+	12.1875	2.8e-05
GATA	PgHMGR1	395	409	-	12.75	2.8e-05
MYB_related	PgUGT90A1	1337	1350	-	13.0625	2.81e-05
ZF-HD	PgDXS2	1311	1325	-	12.1912	2.81e-05
ERF	PgHMGR1	346	359	-	12.25	2.82e-05
ERF	PgUGTPg21	1970	1983	-	12.25	2.82e-05
bHLH	PgHMGR1	1306	1314	+	12.5368	2.82e-05
ERF	PgHMGR1	342	356	-	10.0625	2.82e-05
ERF	PgUGTPg26	595	609	+	9.84375	2.82e-05
bZIP	PgUGT85A4	1264	1278	-	11.6562	2.82e-05
ERF	PgUGT85A4	1179	1193	+	11.3281	2.82e-05
B3	PgDXS2	1897	1911	+	12.5	2.82e-05
bZIP	PgUGT85A4	465	479	+	9.04688	2.83e-05
ERF	PgUGT85A4	753	767	+	9.54688	2.83e-05
MYB_related	PgHMGR2	320	330	+	13.0312	2.84e-05
ERF	PgGGPS2	346	361	+	9.84375	2.84e-05
MYB	PgUGT90A1	534	548	+	12.5156	2.84e-05
WRKY	PgUGT90A1	1583	1593	+	12.734	2.84e-05
WRKY	PgUGT90A1	1611	1623	-	11.2812	2.85e-05
ERF	PgUGT90A1	1796	1816	+	6.69565	2.85e-05
Dof	PgHMGR1	1071	1097	+	12.2188	2.85e-05
ERF	PgHMGR1	352	359	+	10.2404	2.86e-05
ERF	PgUGT85A4	756	763	-	10.2404	2.86e-05
LBD	PgUGT85A4	1245	1265	-	9.20312	2.86e-05
Dof	PgHMGR1	1075	1102	+	12.1875	2.86e-05
ERF	PgHMGR1	321	340	+	10.125	2.86e-05
NAC	PgUGTPg21	1529	1549	-	11.5156	2.87e-05
BES1	PgHMGR1	1305	1315	+	6.28125	2.87e-05
ZF-HD	PgDXS2	1311	1325	+	12.1765	2.87e-05
ERF	PgHMGR1	345	359	+	11.2812	2.88e-05
bZIP	PgUGT85A4	1903	1917	-	10.8281	2.88e-05
Dof	PgUGTPg26	439	459	-	12.4219	2.88e-05
SBP	PgUGT90A1	888	901	+	11.6324	2.88e-05
NAC	PgUGT85A4	961	976	+	12.4219	2.89e-05
Dof	PgHMGR1	1471	1491	+	12.3125	2.89e-05
ERF	PgHMGR1	320	340	+	9.45312	2.89e-05
BBR-BPC	PgDXS2	1507	1527	+	0.890411	2.89e-05
Dof	PgHMGR1	1483	1493	+	12.2188	2.89e-05
MIKC_MADS	PgUGTPg21	318	338	-	12.1324	2.9e-05
C2H2	PgHMGR1	351	361	-	12.4062	2.9e-05
AP2	PgUGTPg21	1149	1168	-	12.2532	2.9e-05
C2H2	PgHMGR2	1688	1697	+	12.1333	2.9e-05
B3	PgUGTPg21	1680	1700	-	-0.661765	2.9e-05
ERF	PgHMGR2	610	620	+	9.8125	2.9e-05
B3	PgUGT85A4	1830	1844	+	12.4559	2.9e-05
WRKY	PgUGT85A4	108	115	-	12.7979	2.9e-05
SBP	PgHMGR2	878	885	+	13.589	2.9e-05
B3	PgUGTPg21	349	356	-	8.88462	2.9e-05
C2H2	PgUGTPg26	1004	1021	-	11.8824	2.91e-05
Dof	PgUGTPg26	438	458	-	12.2812	2.92e-05
Dof	PgDXS2	1826	1854	-	12.3125	2.92e-05
ERF	PgUGTPg26	592	606	-	9.01562	2.92e-05
NAC	PgUGTPg21	1532	1547	+	12.0781	2.93e-05
bHLH	PgGGPS2	1915	1922	+	12.925	2.93e-05
bHLH	PgGGPS2	1915	1922	-	12.925	2.93e-05
Dof	PgUGT90A1	674	694	+	12.375	2.93e-05
WRKY	PgHMGR2	264	274	-	12.6915	2.93e-05
FAR1	PgGGPS2	121	132	-	11.8382	2.94e-05
ERF	PgGGPS2	142	162	+	5.60938	2.94e-05
C2H2	PgUGTPg21	1906	1924	-	10.3025	2.94e-05
SBP	PgUGT90A1	890	900	+	12.75	2.94e-05
Dof	PgUGTPg26	1631	1649	-	12.3906	2.95e-05
E2F/DP	PgHMGR1	724	744	+	2.80882	2.95e-05
NAC	PgUGT85A4	958	973	-	10.7812	2.95e-05
WRKY	PgUGT85A4	703	713	+	12.7656	2.95e-05
ERF	PgUGTPg26	523	537	+	9.71875	2.95e-05
ERF	PgUGT85A4	751	771	-	6.6087	2.95e-05
MIKC_MADS	PgUGT85A4	436	447	+	12.0763	2.96e-05
MYB_related	PgUGTPg21	1940	1954	+	12.9844	2.96e-05
ERF	PgUGT85A4	821	841	-	10.3906	2.96e-05
HSF	PgHMGR1	391	405	+	11.6562	2.97e-05
MYB_related	PgHMGR2	318	329	-	13.2344	2.97e-05
MIKC_MADS	PgUGTPg26	776	796	-	12.4058	2.98e-05
bHLH	PgUGT85A4	1590	1599	+	8.21667	2.98e-05
bHLH	PgUGT85A4	1590	1599	-	8.21667	2.98e-05
NAC	PgUGTPg21	1528	1548	+	8.94118	2.98e-05
Dof	PgDXS2	247	267	-	12.25	2.98e-05
WRKY	PgUGT85A4	703	713	+	12.3151	2.98e-05
Dof	PgUGTPg26	832	850	+	12.375	2.98e-05
AP2	PgUGTPg21	1049	1068	+	12.2025	2.99e-05
B3	PgDXS2	670	688	-	11.9375	2.99e-05
ERF	PgHMGR2	1954	1972	-	9.875	2.99e-05
ERF	PgGGPS2	1867	1887	-	9.3125	2.99e-05
SBP	PgGGPS2	487	497	-	12.3438	2.99e-05
BBR-BPC	PgGGPS2	1841	1864	-	1.57812	3e-05
ERF	PgUGTPg21	290	304	-	12.2812	3e-05
ERF	PgUGT85A4	748	768	-	9.29688	3e-05
MYB	PgUGT90A1	1876	1890	+	12.4531	3e-05
bZIP	PgHMGR1	1878	1889	-	12.5106	3e-05
bZIP	PgUGT85A4	121	138	-	7.46875	3.01e-05
ERF	PgGGPS2	142	156	+	10.3906	3.01e-05
MYB	PgHMGR1	1337	1355	-	12.6438	3.01e-05
C2H2	PgUGTPg21	910	921	-	11.3151	3.01e-05
S1Fa-like	PgHMGR2	843	857	-	9.78125	3.01e-05
FAR1	PgUGTPg21	497	508	-	11.7941	3.02e-05
NAC	PgUGT90A1	1142	1157	+	11.8281	3.03e-05
Dof	PgDXS2	1824	1844	+	12.2812	3.03e-05
E2F/DP	PgUGTPg26	1910	1919	+	12.4787	3.03e-05
WRKY	PgUGTPg21	1577	1588	+	12.4219	3.04e-05
TCP	PgGGPS2	663	673	-	8.10127	3.04e-05
ERF	PgUGTPg21	1971	1991	-	9.71875	3.04e-05
ERF	PgHMGR2	696	710	+	9.35938	3.05e-05
bZIP	PgUGT85A4	123	137	-	7.96875	3.05e-05
ERF	PgUGTPg26	526	546	+	7.97059	3.05e-05
ERF	PgGGPS2	1873	1887	+	9.625	3.05e-05
ERF	PgHMGR1	341	361	-	9.01471	3.06e-05
MIKC_MADS	PgDXS2	1512	1532	+	12.3623	3.06e-05
BBR-BPC	PgUGTPg26	1220	1249	+	-42.8987	3.06e-05
BES1	PgUGT85A4	1265	1275	+	7.53125	3.06e-05
bZIP	PgUGT90A1	1795	1809	-	9.89062	3.07e-05
ERF	PgHMGR1	321	341	+	9	3.07e-05
WRKY	PgUGT90A1	1611	1621	+	12.8125	3.07e-05
WRKY	PgUGTPg26	1850	1860	+	12.8125	3.07e-05
NAC	PgUGT85A4	1507	1518	+	12.0373	3.08e-05
B3	PgUGT90A1	1175	1193	+	11.8906	3.08e-05
bHLH	PgUGTPg21	491	508	+	8.54795	3.08e-05
MYB	PgDXS2	1615	1629	-	12.4844	3.08e-05
Trihelix	PgHMGR1	812	830	+	12.0469	3.08e-05
Dof	PgGGPS2	1839	1859	+	12.2344	3.08e-05
ERF	PgGGPS2	45	59	-	9.8125	3.1e-05
HSF	PgHMGR2	841	856	-	9.4375	3.1e-05
MYB_related	PgGGPS2	522	540	-	12.6562	3.1e-05
MYB	PgGGPS2	513	527	-	12.0938	3.11e-05
BES1	PgHMGR2	881	891	+	5.90625	3.11e-05
FAR1	PgUGT85A4	723	734	+	11.7353	3.11e-05
MYB	PgHMGR1	645	659	-	12.25	3.11e-05
WRKY	PgUGT85A4	702	715	-	10.2188	3.11e-05
ZF-HD	PgUGTPg26	244	258	+	12.1176	3.11e-05
ERF	PgHMGR1	514	528	+	12.0156	3.11e-05
ERF	PgGGPS2	1872	1892	+	9.20312	3.12e-05
ERF	PgHMGR1	516	528	-	12.6719	3.12e-05
HD-ZIP	PgUGTPg21	1628	1642	+	12.4615	3.12e-05
HSF	PgHMGR2	843	857	-	11.5625	3.12e-05
AP2	PgUGTPg21	787	805	+	11.2192	3.12e-05
Dof	PgUGTPg26	1627	1655	+	12.2188	3.12e-05
ERF	PgHMGR1	348	361	+	11.5	3.12e-05
B3	PgUGTPg21	1403	1417	-	12.3382	3.12e-05
MYB	PgUGTPg21	223	232	+	12.5851	3.13e-05
bHLH	PgGGPS2	851	864	+	8.54808	3.13e-05
ERF	PgGGPS2	46	55	+	11.2991	3.13e-05
C2H2	PgUGT85A4	1512	1521	+	12.019	3.13e-05
SRS	PgGGPS2	982	1004	-	-3.11579	3.13e-05
bHLH	PgHMGR1	1309	1326	+	8.47945	3.13e-05
bHLH	PgHMGR1	1306	1315	+	8.01667	3.14e-05
bHLH	PgHMGR1	1306	1315	-	8.01667	3.14e-05
MYB	PgHMGR1	1263	1283	+	12.1519	3.14e-05
WRKY	PgUGTPg21	1431	1438	-	12.5638	3.15e-05
WRKY	PgUGT90A1	1584	1591	+	12.5638	3.15e-05
G2-like	PgUGTPg26	815	828	+	11.7671	3.15e-05
ERF	PgGGPS2	149	167	-	10.0156	3.15e-05
ERF	PgGGPS2	1873	1892	+	10.625	3.15e-05
MYB	PgUGT85A4	668	681	-	11.8438	3.15e-05
ERF	PgUGT85A4	840	860	-	9	3.15e-05
BBR-BPC	PgHMGR1	361	384	-	1.42188	3.15e-05
Dof	PgHMGR1	358	385	+	12.0469	3.16e-05
bHLH	PgUGT85A4	1266	1273	+	12.4557	3.16e-05
bHLH	PgUGT85A4	1266	1273	-	12.4557	3.16e-05
bHLH	PgGGPS2	1915	1922	+	12.0116	3.16e-05
Trihelix	PgHMGR1	1429	1438	+	12.4103	3.16e-05
BBR-BPC	PgDXS2	1931	1954	+	1.40625	3.17e-05
Trihelix	PgGGPS2	46	56	-	11.5469	3.17e-05
MYB	PgGGPS2	1882	1896	+	11.9844	3.18e-05
MYB	PgUGTPg21	673	683	+	12.0469	3.18e-05
NAC	PgHMGR2	1664	1675	-	11.883	3.18e-05
BES1	PgGGPS2	1914	1924	-	5.70312	3.19e-05
ERF	PgUGTPg26	526	546	-	8.96875	3.2e-05
MYB	PgUGTPg26	525	537	-	4.20253	3.2e-05
BBR-BPC	PgHMGR2	474	494	+	0.547945	3.2e-05
MIKC_MADS	PgUGTPg21	944	958	-	11.7907	3.2e-05
C2H2	PgHMGR1	151	167	-	10.6406	3.21e-05
ERF	PgHMGR1	357	384	+	5.75	3.21e-05
ARF	PgGGPS2	692	700	+	12.0316	3.21e-05
WRKY	PgUGT90A1	1947	1959	-	12.6562	3.22e-05
HD-ZIP	PgGGPS2	653	665	+	9.58654	3.22e-05
bHLH	PgHMGR1	1310	1330	+	10.9589	3.22e-05
MYB	PgGGPS2	100	117	-	11.8594	3.22e-05
MIKC_MADS	PgHMGR1	907	925	+	11.1406	3.23e-05
ERF	PgGGPS2	348	361	-	10.4375	3.23e-05
GATA	PgUGTPg21	218	230	-	12.2969	3.23e-05
Dof	PgUGTPg26	1283	1297	+	12.4062	3.23e-05
BES1	PgHMGR1	1305	1315	-	9.95312	3.24e-05
TCP	PgUGT85A4	1236	1246	-	8.71875	3.24e-05
WRKY	PgUGT90A1	1611	1623	+	11.9844	3.24e-05
LBD	PgUGT85A4	744	760	+	10.5469	3.25e-05
MYB	PgUGTPg21	101	115	+	12.0938	3.25e-05
MYB	PgDXS2	1617	1629	-	12.8529	3.25e-05
ERF	PgGGPS2	1869	1883	-	10.2188	3.26e-05
Dof	PgHMGR1	1474	1494	-	12.125	3.26e-05
bHLH	PgHMGR1	1318	1327	-	12.4219	3.26e-05
E2F/DP	PgUGTPg21	100	119	+	5.8125	3.26e-05
NAC	PgUGT85A4	117	129	+	12.5156	3.26e-05
Dof	PgUGT85A4	1833	1853	+	12.2656	3.27e-05
ARF	PgUGT90A1	760	769	-	12.7981	3.27e-05
ERF	PgUGT85A4	1185	1198	+	11.375	3.27e-05
ERF	PgUGTPg21	291	304	+	12.7812	3.27e-05
ERF	PgUGTPg26	599	606	+	11.3723	3.28e-05
SBP	PgHMGR2	877	888	-	11.4219	3.28e-05
Trihelix	PgHMGR1	1427	1440	-	12.0938	3.29e-05
bZIP	PgUGT85A4	1903	1917	+	9.70312	3.29e-05
ERF	PgUGT85A4	1182	1196	-	11.5625	3.3e-05
Dof	PgUGT85A4	1880	1900	-	12.1094	3.3e-05
GATA	PgHMGR1	1266	1284	-	5.63014	3.31e-05
C2H2	PgUGT85A4	1246	1264	-	10.0756	3.31e-05
ERF	PgUGTPg21	1972	1991	+	10.4844	3.31e-05
MIKC_MADS	PgHMGR1	906	923	-	10.5735	3.31e-05
TCP	PgGGPS2	209	218	+	12.0532	3.32e-05
TCP	PgGGPS2	209	218	-	12.0532	3.32e-05
ERF	PgUGT85A4	820	836	+	7.45312	3.32e-05
Nin-like	PgGGPS2	151	165	+	12.3824	3.32e-05
MYB_related	PgHMGR2	320	329	+	12.8438	3.32e-05
MYB_related	PgHMGR1	1211	1220	-	12.8438	3.32e-05
ERF	PgUGT85A4	753	767	-	9.4375	3.32e-05
ARF	PgHMGR2	1670	1679	+	12.7788	3.33e-05
Dof	PgUGT85A4	1827	1853	-	11.9844	3.33e-05
TCP	PgUGT85A4	1205	1215	-	7.73418	3.33e-05
Dof	PgUGTPg21	1852	1880	-	12.125	3.33e-05
ERF	PgUGTPg26	526	540	-	11.8356	3.33e-05
WRKY	PgUGT85A4	703	715	-	10.8438	3.33e-05
ERF	PgHMGR2	1003	1017	-	9.42188	3.34e-05
LBD	PgGGPS2	140	156	-	10.4844	3.34e-05
ERF	PgGGPS2	173	182	-	12.2093	3.34e-05
Dof	PgUGT85A4	1764	1784	+	12.1875	3.35e-05
LBD	PgUGTPg26	589	607	-	11.6719	3.35e-05
ERF	PgGGPS2	337	357	+	11.5312	3.37e-05
CPP	PgHMGR1	112	121	+	12.102	3.37e-05
CPP	PgUGTPg21	246	255	+	12.102	3.37e-05
CPP	PgGGPS2	257	266	-	12.102	3.37e-05
CPP	PgUGTPg26	736	745	+	12.102	3.37e-05
ERF	PgGGPS2	145	159	+	9.60938	3.37e-05
Dof	PgUGTPg26	1270	1297	+	11.9531	3.37e-05
NAC	PgUGT85A4	960	974	+	12.0469	3.37e-05
MYB	PgDXS2	1609	1629	+	12.2812	3.37e-05
MYB	PgDXS2	959	979	+	12.1406	3.37e-05
GATA	PgUGT85A4	1559	1573	+	10.1094	3.38e-05
MYB	PgUGT90A1	1814	1824	-	12.3088	3.38e-05
SBP	PgUGT90A1	892	899	-	13.4384	3.39e-05
C2H2	PgDXS2	58	68	-	12.0156	3.39e-05
ARF	PgUGT90A1	695	704	+	12.75	3.39e-05
WRKY	PgUGT85A4	107	116	+	12.0855	3.39e-05
HD-ZIP	PgHMGR2	980	990	+	12.4531	3.4e-05
WRKY	PgUGT90A1	1609	1622	-	11.9375	3.4e-05
Dof	PgDXS2	1824	1844	+	12.2188	3.4e-05
MYB	PgHMGR1	1428	1441	+	12.0781	3.4e-05
HD-ZIP	PgUGT85A4	1635	1645	-	12.2424	3.4e-05
HD-ZIP	PgDXS2	534	544	+	12.4853	3.4e-05
HD-ZIP	PgDXS2	676	686	-	12.4853	3.4e-05
HD-ZIP	PgDXS2	688	698	-	12.4853	3.4e-05
Dof	PgHMGR1	1642	1669	+	11.9375	3.41e-05
ERF	PgGGPS2	150	164	-	10.4062	3.41e-05
ERF	PgHMGR2	696	710	-	9.57812	3.41e-05
[truncated: 2,370 more rows]

## Sheet: ST7
Supplementary Table 7. Primers design of qRT-PCR and vector construction.
Primers design of qRT-PCR
Name	F	R
PgDXS2	CAGCTGCAGCCATTGATGAT	CCATAGCCCAAGATGGCAAC
18s	TGACGTTGAAGCTCGCAAGTACAC	TCATCAGGCAAGGCAAGAAGTTCC
PgHMGS	CAGCTCCGTTGATGAGGTTG	AGATGCGGTGTACATGTTGC
PgSS	GGCAGACGTTTATGGTGCTT	TCCGGAGTCTCTGCAAGTTT
PgbAS1	AGCTTAAGGTGGCTGATGGT	CTGGGCTTAATGTCGTAGCG
PgHMGR2	CTTGGCGGATTCAATGCTCA	ATGGAAGGCATGGTCACAGA
PgUGT85A4	TCGGACGGGATCATGTCATT	ACGGTTTCTAACCCGGGAAT
PgHMGR1	ACCTTGTTCTTCTCCGTCGT	GAGGATGTGGAGAGGGATGG
PgUGT90A1	GCCACCTTCACCATCTTCAC	GTGGGAAAGAGGGACATGGA
PgGGPS2	TATTGGCGTTGAGCAACTGG	CAACCCAATGCACCTAGCAA
PgMCS	AAGTCCCTTCCGTTTCGAGT	AAGCAACACATCACCATCGG
PgSE	CTGAGCTTCATGGTGCCTTC	CAAGATTGCACCTGGAGTGG
PgbHLH28	CCAACCCTACCCTTGGTCTT	TTGTTGTGGTGGGTAGTGGT
Primers design of vectors constraction
Name	F	R
OE-PgbHLH28	actcttgacgagctcggtaccATGGATGACCTAATTGTCTCCCC	catgtcgactctagaggatccCAACCCTAATCTTTTTAGAAGATCAGC
sense-RNAi-PgbHLH28	gatctctttgatggaggatccATGGATGACCTAATTGTCTCCCC	agcaggactctagggactagtTCTCTCGAGAAAGATTTCGGAGTT
anti-RNAi-PgbHLH28	CATGTTCATCTGGGGATTTAAATATGGATGACCTAATTGTCTCCCC	TTACAATTACCATGGGGCGCGCCTCTCTCGAGAAAGATTTCGGAGTT
sense-RNAi-PgHMGR2	gatctctttgatggaggatccATGGACGTTCGCCGGCGT	agcaggactctagggactagtGAAGTCGATGCCGAAGAAACC
anti-RNAi-PgHMGR2	CATGTTCATCTGGGGATTTAAATATGGACGTTCGCCGGCGT	TTACAATTACCATGGGGCGCGCCGAAGTCGATGCCGAAGAAACC
sense-RNAi-PgDXS2	gatctctttgatggaggatccATGGCTTCTTGTGGTATCCTGAA	agcaggactctagggactagtGTTGATATGAATGGTATAGTTAATAGTGTTCA
anti-RNAi-PgDXS2	CATGTTCATCTGGGGATTTAAATATGGCTTCTTGTGGTATCCTGAA	TTACAATTACCATGGGGCGCGCCGTTGATATGAATGGTATAGTTAATAGTGTTCA
OE-PgDXS2	actcttgacgagctcggtaccATGGCTTCTTGTGGTATCCTGAA	catgtcgactctagaggatccTATGCTGACAAGGTGAAGGCTATC
OE-PgHMGR2	actcttgacgagctcggtaccATGGACGTTCGCCGGCGT	catgtcgactctagaggatccGGAGGGTAACTTGGTGATATCCC
pB42AD-PgbHLH28	gattatgcctctcccgaattcATGGATGACCTAATTGTCTCCCC	agaagtccaaagcttctcgagCTACAACCCTAATCTTTTTAGAAGATCAG
pLacZ-PgHMGR2	ctttgatattggatcgaattcAAATACTGATCACAGTACCTCCTGACC	atacagagcacatgcctcgagGCAAGAAAGAAATGTTTTTGAGGA
pLacZ-PgDXS2	ctttgatattggatcgaattcTTGAAGCAACGTGCCTCCTT	atacagagcacatgcctcgagTCAGGAGGAATTTCTATGAGCCC
pLacZ-PgUGT85A4	ctttgatattggatcgaattcAGGACTAATGGTGGAATCGACCA	atacagagcacatgcctcgagGGAATTTATTGATAACTTAGGGCAACC
pLacZ-PgHMGR1	ctttgatattggatcgaattcGATGGAAATAAGAAAAAGTAGGATAATGA	atacagagcacatgcctcgagGTTTCTTCTGGCTGGGGGAT
pLacZ-PgUGT90A1	ctttgatattggatcgaattcACTACGACAATTTCATAAAGACGTAGC	atacagagcacatgcctcgagACGTGGCACTAAAGGTTTGGAG
62SK-PgbHLH28	cgctctagaactagtggatccATGGATGACCTAATTGTCTCCCC	gataagcttgatatcgaattcCAACCCTAATCTTTTTAGAAGATCAGC
Pgreen-PgHMGR2	ctatagggcgaattgggtaccAAATACTGATCACAGTACCTCCTGACC	cgctctagaactagtggatccGCAAGAAAGAAATGTTTTTGAGGA
Pgreen-PgDXS2	ctatagggcgaattgggtaccTTGAAGCAACGTGCCTCCTT	cgctctagaactagtggatccTCAGGAGGAATTTCTATGAGCCC
121-PgHMGR2	gaccatgattacgccaagcttAAATACTGATCACAGTACCTCCTGACC	ggactgaccacccggggatccGCAAGAAAGAAATGTTTTTGAGGA
121-PgDXS2	gaccatgattacgccaagcttTTGAAGCAACGTGCCTCCTT	ggactgaccacccggggatccTCAGGAGGAATTTCTATGAGCCC
